# Supplementary material for: Toxicogenomic assessment of liver responses following subchronic exposure to furan in Fischer F344 rats
Source: Arch Toxicol. 2015 Jul 21;90:1351–67. doi: 10.1007/s00204-015-1561-2 (PMC4873526; doi:10.1007/s00204-015-1561-2)
Supplement: Supplementary file 1 — Supplementary material 1 (XLSX 179 kb) [file 204_2015_1561_MOESM1_ESM.xlsx]

## Sheet: Table_s1
Table_S1. Significantly altered genes (absolute FC ≥ 1.5 and FDR P ≤ 0.05) in female rats.
Symbol	Genes	FDR p-value	Fold Change
Furan dose: 0.03 mg/kg bw
Zbtb16	zinc finger and BTB domain containing 16	0	3.86941
Baiap2l1	BAI1-associated protein 2-like 1	0	1.87623
furan dose: 0.12 mg/kg bw
Lipogenin	Lipogenin	0	1.82482
Baiap2l1	BAI1-associated protein 2-like 1	0	1.66349
Cep152	centrosomal protein 152	0	1.63238
Epha4	Eph receptor A4	0	-1.71517
Sik1	salt-inducible kinase 1	0	-1.83605
Furan dose: 0.5 mg/kg bw
Lrtomt	leucine rich transmembrane and 0-methyltransferase domain containing	0.0337411	2.36732
RGD1305793	similar to hypothetical protein FLJ20154	0	1.57455
Rhbdd2	rhomboid domain containing 2	0	1.55688
Baiap2l1	BAI1-associated protein 2-like 1	0.0337411	1.49708
Csrnp3	cysteine-serine-rich nuclear protein 3	0	-1.5437
Irs2	insulin receptor substrate 2	0.0337411	-1.68031
Sik1	salt-inducible kinase 1	0	-1.89977
LOC100363412	rCG61302-like	0.0337411	-1.98467
Epha4	Eph receptor A4	0	-2.0494
Ubc	ubiquitin C	0.0337411	-2.12667
Usp51	ubiquitin specific peptidase 51	0.0337411	-2.25708
LOC367436	similar to Y-linked testis-specific protein	0	-4.61838
LOC305806	similar to glutaredoxin 1 (thioltransferase); glutaredoxin	0	-6.0378
Furan dose: 2 mg/kg bw
Abcb1b	ATP-binding cassette, subfamily B (MDR/TAP), member 1B	0	5.75909
LOC681820	hypothetical protein LOC681820	0	4.65336
Zbtb16	zinc finger and BTB domain containing 16	0.00535573	3.4338
Cyp3a62	cytochrome P450, family 3, subfamily a, polypeptide 62	0	3.01018
Cryl1	crystallin, lambda 1	0	2.94294
Akr7a3	aldo-keto reductase family 7, member A3 (aflatoxin aldehyde reductase)	0.00535573	2.88394
Lpin1	lipin 1	0.0150183	2.70173
Gstt3	glutathione S-transferase, theta 3	0.0313232	2.60202
Acmsd	aminocarboxymuconate semialdehyde decarboxylase	0	2.57126
Odf3b	outer dense fiber of sperm tails 3B	0	2.51445
RGD1561849	similar to RIKEN cDNA 3110035E14	0	2.51388
Lgals2	lectin, galactoside-binding, soluble, 2	0	2.36862
A2m	alpha-2-macroglobulin	0.0110828	2.31558
Ropn1	rhophilin associated tail protein 1	0	2.30478
Aqp5	aquaporin 5	0	2.28268
LOC689757	similar to osteoclast inhibitory lectin	0.0249421	2.23201
Hsd11b1	hydroxysteroid 11-beta dehydrogenase 1	0.0150183	2.16863
Krt20	keratin 20	0.00535573	2.13316
Upp2	uridine phosphorylase 2	0.0470259	2.09741
Myo7b	myosin VIIb	0.0334371	2.0828
Pfkfb1	6-phosphofructo-2-kinase/fructose-2,6-biphosphatase 1	0.0185975	2.02973
Acer2	alkaline ceramidase 2	0.0185975	2.02868
Epha3	Eph receptor A3	0	1.98464
Kif12	kinesin family member 12	0.0133189	1.92046
Mgmt	O-6-methylguanine-DNA methyltransferase	0	1.92015
L1td1	LINE-1 type transposase domain containing 1	0.0399041	1.87503
Ccl19	chemokine (C-C motif) ligand 19	0.0275063	1.82717
Ica1	islet cell autoantigen 1	0.00535573	1.81022
Ces2c	carboxylesterase 2C	0.0238939	1.80109
LOC686437	similar to Protein C14orf105	0.022798	1.79589
Sort1	sortilin 1	0	1.79331
Gstm4	glutathione S-transferase mu 4	0	1.73602
Aldh1a7	aldehyde dehydrogenase family 1, subfamily A7	0.0313232	1.73094
Rrs1	RRS1 ribosome biogenesis regulator homolog (S. cerevisiae)	0.0110828	1.70524
Ephx1	epoxide hydrolase 1, microsomal	0.0257515	1.70423
Fbp2	fructose-1,6-bisphosphatase 2	0.00847057	1.70294
Camk2n1	calcium/calmodulin-dependent protein kinase II inhibitor 1	0.0133189	1.69679
Tspan8	tetraspanin 8	0	1.69063
Rhbdd2	rhomboid domain containing 2	0	1.66308
Tcea3	transcription elongation factor A (SII), 3	0.00535573	1.65853
Hspa8	heat shock protein 8	0.0375933	1.65168
Gcnt3	glucosaminyl (N-acetyl) transferase 3, mucin type	0.00847057	1.6504
RGD1311078	LOC360664	0.00847057	1.6251
Ldhd	lactate dehydrogenase D	0.00847057	1.61589
Aldh4a1	aldehyde dehydrogenase 4 family, member A1	0.0168238	1.60874
Mcm10	minichromosome maintenance complex component 10	0.0199947	1.60711
LOC688591	similar to Ferritin light chain 1 (Ferritin L subunit 1)	0.022798	1.60573
Tmem120a	transmembrane protein 120A	0.00535573	1.59791
Ivns1abp	influenza virus NS1A binding protein	0	1.58688
Scgb1c1	secretoglobin, family 1C, member 1	0	1.5868
Trim25	tripartite motif-containing 25	0.0168238	1.58662
Gstm1	glutathione S-transferase mu 1	0.0150183	1.5843
Atp6v0e2	ATPase, H+ transporting V0 subunit e2	0	1.58252
Aldoal1	aldolase A-like 1	0	1.5804
Hmgcl	3-hydroxymethyl-3-methylglutaryl-CoA lyase	0	1.5802
Lipogenin	Lipogenin	0.0368085	1.57714
Mtss1	metastasis suppressor 1	0.00535573	1.57477
Cyb561	cytochrome b-561	0	1.56183
Ampd2	adenosine monophosphate deaminase 2	0	1.5607
Trim26	tripartite motif-containing 26	0	1.55849
Grem2	gremlin 2	0.047703	1.55736
RGD1562310	similar to hypothetical protein FLJ21415	0.022798	1.55311
LOC688286	similar to threonine aldolase 1	0.00535573	1.54484
Bsg	basigin	0	1.54438
Mpst	mercaptopyruvate sulfurtransferase	0.0133189	1.5434
Dnpep	aspartyl aminopeptidase	0.0110828	1.53856
Afp	alpha-fetoprotein	0	1.52857
Trmt61a	tRNA methyltransferase 61 homolog A (S. cerevisiae)	0.0275063	1.52653
Tars2	threonyl-tRNA synthetase 2, mitochondrial (putative)	0	1.52595
siat7D	alpha-2,6-sialyltransferase ST6GalNAc IV	0	1.52401
Epcam	epithelial cell adhesion molecule	0.0275063	1.51594
RGD1305793	similar to hypothetical protein FLJ20154	0.00847057	1.51526
Atp6v1d	ATPase, H+ transporting, lysosomal V1 subunit D	0	1.51509
Sardh	sarcosine dehydrogenase	0.026538	1.51434
Dnaja3	DnaJ (Hsp40) homolog, subfamily A, member 3	0	1.51212
Hnrnpa2b1	heterogeneous nuclear ribonucleoprotein A2/B1	0.00847057	1.50729
LOC686567	similar to Epiplakin	0.0483661	1.50692
Cage1	cancer antigen 1	0.0185975	1.505
Ptpn13	protein tyrosine phosphatase, non-receptor type 13	0.00847057	1.50399
Pex6	peroxisomal biogenesis factor 6	0	1.50287
Anpep	alanyl (membrane) aminopeptidase	0	1.50015
Galnt12	UDP-N-acetyl-alpha-D-galactosamine:polypeptide N-acetylgalactosaminyltransferase 12 (GalNAc-T12)	0	1.49542
Tnfrsf11b	tumor necrosis factor receptor superfamily, member 11b	0.0150183	-1.50063
Hdhd3	haloacid dehalogenase-like hydrolase domain containing 3	0.0249421	-1.50077
Serpina3n	serine (or cysteine) peptidase inhibitor, clade A, member 3N	0.0249421	-1.50588
Cfi	complement factor I	0.0133189	-1.50749
LOC688818	similar to NEDD4-binding protein 1 (N4BP1)	0.0185975	-1.50946
LOC501089	similar to Discs large homolog 5 (Placenta and prostate DLG) (Discs large protein P-dlg)	0.0313232	-1.50991
MGC116197	similar to RIKEN cDNA 1700001E04	0	-1.5114
Klf7	Kruppel-like factor 7 (ubiquitous)	0	-1.52103
Cdcp2	CUB domain containing protein 2	0.0422832	-1.52116
Clcn6	chloride channel 6	0.0294657	-1.5213
LOC362795	immunoglobulin G heavy chain	0.0284136	-1.53052
Olr13	olfactory receptor 13	0.046172	-1.53105
Kcnh3	potassium voltage-gated channel, subfamily H (eag-related), member 3	0.0257515	-1.53139
Zfp36	zinc finger protein 36	0.0110828	-1.53224
Bmp2	bone morphogenetic protein 2	0.0133189	-1.53487
Rfx5	regulatory factor X, 5 (influences HLA class II expression)	0.0326026	-1.53508
Agt	angiotensinogen (serpin peptidase inhibitor, clade A, member 8)	0.00535573	-1.54604
Smad6	SMAD family member 6	0.0168238	-1.54687
Olr337	olfactory receptor 337	0.046172	-1.54718
Oprm1	opioid receptor, mu 1	0.0313232	-1.5505
Pcsk1	proprotein convertase subtilisin/kexin type 1	0.0213852	-1.55314
LOC690340	similar to spermatogenesis associated glutamate (E)-rich protein 4d	0.00535573	-1.55518
Spdya	speedy homolog A (Xenopus laevis)	0.0284136	-1.55645
Rcbtb1	regulator of chromosome condensation (RCC1) and BTB (POZ) domain containing protein 1	0.026538	-1.55921
Oas1b	2-5 oligoadenylate synthetase 1B	0.0344399	-1.56058
Xcl1	chemokine (C motif) ligand 1	0.0399041	-1.5628
Olr374	olfactory receptor 374	0.0450152	-1.56311
Gipr	gastric inhibitory polypeptide receptor	0.00847057	-1.57087
Jund	jun D proto-oncogene	0.00535573	-1.5828
Oaf	OAF homolog (Drosophila)	0.0275063	-1.58663
Uncx	UNC homeobox	0.0275063	-1.59361
Csrnp3	cysteine-serine-rich nuclear protein 3	0	-1.59536
LOC678910	similar to CG9967-PA, isoform A	0.0238939	-1.60012
Crtap	cartilage associated protein	0	-1.60625
Sema3c	sema domain, immunoglobulin domain (Ig), short basic domain, secreted, (semaphorin) 3C	0.00847057	-1.62139
Rnf125	ring finger protein 125	0.026538	-1.62268
H2afj	H2A histone family, member J	0	-1.62452
LOC691692	hypothetical protein LOC691692	0.046172	-1.62618
Fam198a	family with sequence similarity 198, member A	0.0249421	-1.62956
Amac1	acyl-malonyl condensing enzyme 1	0.0443314	-1.64463
Eid1	EP300 interacting inhibitor of differentiation 1	0.0168238	-1.66268
Eepd1	endonuclease/exonuclease/phosphatase family domain containing 1	0.0110828	-1.66484
Cxcl12	chemokine (C-X-C motif) ligand 12	0	-1.66497
Prtg	protogenin homolog (Gallus gallus)	0.00535573	-1.67332
Muc2	mucin 2, oligomeric mucus/gel-forming	0.0406994	-1.67334
Tmtc4	transmembrane and tetratricopeptide repeat containing 4	0.0150183	-1.68135
RGD1564177	RGD1564177	0.0334371	-1.6815
LOC691728	similar to spermatogenesis associated glutamate (E)-rich protein 4d	0.0443314	-1.68225
Krt25	keratin 25	0.0110828	-1.68265
Ppp1r15a	protein phosphatase 1, regulatory (inhibitor) subunit 15A	0.0185975	-1.69536
Apon	apolipoprotein N	0.0110828	-1.69592
Cpa1	carboxypeptidase A1	0.0150183	-1.71728
Sik1	salt-inducible kinase 1	0	-1.7317
Paqr4	progestin and adipoQ receptor family member IV	0	-1.74796
Lpar3	lysophosphatidic acid receptor 3	0.00535573	-1.75837
LOC499219	hypothetical protein LOC499219	0.0168238	-1.76857
RGD1359529	similar to chromosome 1 open reading frame 63	0	-1.81072
Pcdh18	protocadherin 18	0	-1.82803
RGD1304580	similar to Hypothetical protein MGC38513	0.026538	-1.83012
RGD1566001	similar to DNA segment, Chr 4, Brigham & Womens Genetics 0951 expressed	0.00535573	-1.83495
Slc7a13	solute carrier family 7 (anionic amino acid transporter), member 13	0.0450152	-1.83588
RGD1309079	similar to Ab2-095	0	-1.87325
Irs2	insulin receptor substrate 2	0	-1.8734
LOC684158	similar to chromosome 1 open reading frame 36	0.0257515	-1.90316
Gdf15	growth differentiation factor 15	0.00535573	-1.91865
Cd300lg	Cd300 molecule-like family member G	0.0133189	-1.9239
Syt12	synaptotagmin XII	0.022798	-1.93454
LOC100363412	rCG61302-like	0	-1.93686
LOC687797	similar to tumor suppressor candidate 5	0.0321855	-1.95463
Akap5	A kinase (PRKA) anchor protein 5	0.0133189	-1.95489
Usp51	ubiquitin specific peptidase 51	0.0168238	-1.96843
Smpd3	sphingomyelin phosphodiesterase 3, neutral membrane	0.0133189	-1.97951
Il1b	interleukin 1 beta	0.0168238	-1.9972
LOC500594	LRRGT00162	0.0399041	-1.99763
H1f0	H1 histone family, member 0	0	-2.01003
Cacng2	calcium channel, voltage-dependent, gamma subunit 2	0.026538	-2.0439
Lppr1	lipid phosphate phosphatase-related protein type 1	0.0284136	-2.06267
Fabp7	fatty acid binding protein 7, brain	0.0213852	-2.06583
Kcnb1	potassium voltage gated channel, Shab-related subfamily, member 1	0	-2.08968
Slc6a1	solute carrier family 6 (neurotransmitter transporter, GABA), member 1	0.0185975	-2.09594
Ubc	ubiquitin C	0.00847057	-2.11744
Epha4	Eph receptor A4	0	-2.16085
LOC100359793	mCG1050586-like	0.0313232	-2.20567
Plekhb1	pleckstrin homology domain containing, family B (evectins) member 1	0	-2.27852
Rasd2	RASD family, member 2	0.0199947	-2.2926
Slc39a5	solute carrier family 39 (metal ion transporter), member 5	0	-2.32548
Igfbp1	insulin-like growth factor binding protein 1	0.00847057	-2.41551
Vom2r34	vomeronasal 2 receptor, 34	0.026538	-2.46759
LOC500846	hypothetical protein LOC500846	0.0326026	-2.48436
LOC100363229	hypothetical protein LOC100363229	0.0375933	-2.50777
LOC500035	hypothetical protein LOC500035	0.0150183	-2.57204
Stfa2	stefin A2	0.0321855	-2.58725
LOC361914	similar to solute carrier family 7 (cationic amino acid transporter, y+ system), member 12	0.0284136	-2.67071
Glod5	glyoxalase domain containing 5	0	-2.70846
Tgfb2	transforming growth factor, beta 2	0.00535573	-2.87408
Obp3	alpha-2u globulin PGCL4	0.00535573	-2.96969
LOC687303	similar to F35C5.3	0.049182	-3.08395
LOC501251	similar to Discs large homolog 5 (Placenta and prostate DLG) (Discs large protein P-dlg)	0.0437385	-3.33005
LOC305806	similar to glutaredoxin 1 (thioltransferase); glutaredoxin	0.0257515	-3.93933
LOC259244	alpha-2u globulin PGCL3	0.0422832	-4.27194
LOC367436	similar to Y-linked testis-specific protein	0.00847057	-4.68099
Cyp4a8	cytochrome P450, family 4, subfamily a, polypeptide 8	0.0110828	-5.28935

## Sheet: Table_S2
Table_S2. Significantly altered genes (absolute FC ≥ 1.5 and FDR P ≤ 0.05) in male rats.
Symbol	Genes	FDR p-value	Fold Change
Furan dose: 0.03 mg/kg bw
Foxo3	forkhead box O3	0	1.65774
Xiap	X-linked inhibitor of apoptosis	0	-1.57455
Sgk1	serum/glucocorticoid regulated kinase 1	0	-2.4825
Furan dose: 0.12 mg/kg bw
Zfp354a	zinc finger protein 354A	0	8.13058
Zbtb16	zinc finger and BTB domain containing 16	0	4.67724
Mt1a	metallothionein 1a	0.0285136	3.79419
Lpin1	lipin 1	0.0285136	3.16974
Acer2	alkaline ceramidase 2	0	2.74857
Il6r	interleukin 6 receptor	0	2.62458
Ablim3	actin binding LIM protein family, member 3	0	2.37907
Herpud1	homocysteine-inducible, endoplasmic reticulum stress-inducible, ubiquitin-like domain member 1	0	2.37194
Fkbp5	FK506 binding protein 5	0.0180756	2.33419
Slc45a3	solute carrier family 45, member 3	0.0285136	2.08854
Dnajb9	DnaJ (Hsp40) homolog, subfamily B, member 9	0.0180756	1.99105
Klf9	Kruppel-like factor 9	0	1.95865
Sh3bp5	SH3-domain binding protein 5 (BTK-associated)	0	1.94204
Baiap2l1	BAI1-associated protein 2-like 1	0	1.91839
Tle1	transducin-like enhancer of split 1 (E(sp1) homolog, Drosophila)	0	1.89557
RGD1308742	similar to Complement C5 precursor	0.0180756	1.79357
Slc25a32	solute carrier family 25, member 32	0	1.76917
Ppara	peroxisome proliferator activated receptor alpha	0.0285136	1.76213
Banp	Btg3 associated nuclear protein	0.0460106	1.63423
Gtl3	gene trap locus 3	0	1.61596
Fam126b	family with sequence similarity 126, member B	0.0180756	1.57266
RGD1308470	similar to RIKEN cDNA 4933433P14 gene	0.0285136	1.56215
Cdc42ep4	CDC42 effector protein (Rho GTPase binding) 4	0	1.55543
Srsf4	serine/arginine-rich splicing factor 4	0.0285136	1.54663
Fem1a	fem-1 homolog a (C. elegans)	0	1.54061
Por	P450 (cytochrome) oxidoreductase	0.0285136	1.5285
Pcyt1a	phosphate cytidylyltransferase 1, choline, alpha	0.0180756	1.51672
RGD1307569	similar to Protein C21orf63 homolog precursor	0.0460106	1.50865
Map3k1	mitogen activated protein kinase kinase kinase 1	0.0180756	-1.4984
Klf3	Kruppel-like factor 3 (basic)	0	-1.53238
Slc25a15	solute carrier family 25 (mitochondrial carrier; ornithine transporter) member 15	0	-1.54193
Stard13	StAR-related lipid transfer (START) domain containing 13	0	-1.58804
Sik1	salt-inducible kinase 1	0	-1.71592
Srebf1	sterol regulatory element binding transcription factor 1	0.0389321	-1.78958
Tnfaip2	tumor necrosis factor, alpha-induced protein 2	0	-1.85113
Ubc	ubiquitin C	0.0180756	-2.01142
Kcnk5	potassium channel, subfamily K, member 5	0	-2.07762
Rnf125	ring finger protein 125	0	-2.19482
Osgin1	oxidative stress induced growth inhibitor 1	0.0460106	-2.24806
Tsc22d1	TSC22 domain family, member 1	0	-2.39955
Gadd45g	growth arrest and DNA-damage-inducible, gamma	0.0180756	-2.55367
Slc34a2	solute carrier family 34 (sodium phosphate), member 2	0	-2.82578
Sgk1	serum/glucocorticoid regulated kinase 1	0	-2.95769
Furan dose: 0.5 mg/kg bw
Zfp354a	zinc finger protein 354A	0	7.27317
Mt2A	metallothionein 2A	0.0206578	5.93897
Mt1a	metallothionein 1a	0	4.45446
Zbtb16	zinc finger and BTB domain containing 16	0	3.96812
Fgf21	fibroblast growth factor 21	0.0421764	3.88374
Ablim3	actin binding LIM protein family, member 3	0	2.78772
Herpud1	homocysteine-inducible, endoplasmic reticulum stress-inducible, ubiquitin-like domain member 1	0.0206578	2.44239
Upp2	uridine phosphorylase 2	0	2.4332
Acer2	alkaline ceramidase 2	0	2.35106
Il6r	interleukin 6 receptor	0.0206578	2.32223
Fkbp5	FK506 binding protein 5	0	2.28294
Reep6	receptor accessory protein 6	0.0321344	1.99673
Baiap2l1	BAI1-associated protein 2-like 1	0	1.98473
LOC686437	similar to Protein C14orf105	0.0206578	1.94844
Sall1	sal-like 1 (Drosophila)	0.0421764	1.85708
Slc25a32	solute carrier family 25, member 32	0.0206578	1.78063
Ptp4a1	protein tyrosine phosphatase type IVA, member 1	0.0482016	1.60696
Rgs5	regulator of G-protein signaling 5	0	1.60423
Sdc4	syndecan 4	0.0206578	1.5667
Tbc1d2	TBC1 domain family, member 2	0.0206578	1.55659
Arl8b	ADP-ribosylation factor-like 8B	0.0206578	1.55492
Gtl3	gene trap locus 3	0.0206578	1.53237
Por	P450 (cytochrome) oxidoreductase	0.0482016	1.5197
Stard13	StAR-related lipid transfer (START) domain containing 13	0.0321344	-1.54695
Tnfaip2	tumor necrosis factor, alpha-induced protein 2	0.0482016	-1.55432
Vgll4	vestigial like 4 (Drosophila)	0.0321344	-1.65398
Prtg	protogenin homolog (Gallus gallus)	0.0206578	-1.66423
RGD1359529	similar to chromosome 1 open reading frame 63	0	-1.69857
Rad54l2	Rad54 like 2 (S. cerevisiae)	0.0482016	-1.69931
Zfp467	zinc finger protein 467	0.0206578	-1.71737
Slc25a15	solute carrier family 25 (mitochondrial carrier; ornithine transporter) member 15	0	-1.76133
Inhba	inhibin beta-A	0.0321344	-1.76817
Rtp3	receptor (chemosensory) transporter protein 3	0.0321344	-1.77082
Cry1	cryptochrome 1 (photolyase-like)	0.0482016	-1.84692
Sgk1	serum/glucocorticoid regulated kinase 1	0.0482016	-1.85278
Fam179a	family with sequence similarity 179, member A	0.0482016	-1.88238
Rnf125	ring finger protein 125	0	-2.05572
Per2	period homolog 2 (Drosophila)	0.0421764	-2.11482
Wsb1	WD repeat and SOCS box-containing 1	0	-2.18225
Cmya5	cardiomyopathy associated 5	0	-2.23156
Slc34a2	solute carrier family 34 (sodium phosphate), member 2	0	-2.47034
Dusp1	dual specificity phosphatase 1	0	-2.58715
Gadd45g	growth arrest and DNA-damage-inducible, gamma	0	-3.7108
LOC299282	Serine protease inhibitor	0.0421764	-4.2782
Furan dose: 2 mg/kg bw
cyp2c80 (2c55)		0	10.5211
Mt2A	metallothionein 2A	0	9.36459
Gsta5	glutathione S-transferase Yc2 subunit	0	8.79485
LOC683753	hypothetical protein LOC683753	0	7.59545
LOC687842	similar to Cytochrome P450 2C24 (CYPIIC24) (P450-PROS2)	0	7.37385
Akr7a3	aldo-keto reductase family 7, member A3 (aflatoxin aldehyde reductase)	0	7.05481
Abcb1b	ATP-binding cassette, subfamily B (MDR/TAP), member 1B	0	5.73667
Gstp1	glutathione S-transferase pi 1	0	5.67617
LOC681820	hypothetical protein LOC681820	0	5.00552
Cryl1	crystallin, lambda 1	0	4.74582
Gpx2	glutathione peroxidase 2	0	4.7353
Cyp2c12	cytochrome P450, family 2, subfamily c, polypeptide 12	0	4.71521
Mt1a	metallothionein 1a	0.000869616	4.62683
Abcg5	ATP-binding cassette, subfamily G (WHITE), member 5	0.00157792	4.49315
Zbtb16	zinc finger and BTB domain containing 16	0	4.28946
LOC686437	similar to Protein C14orf105	0	4.09751
Phgdh	phosphoglycerate dehydrogenase	0	3.58224
Fabp2	fatty acid binding protein 2, intestinal	0.0099146	3.36808
Zfp354a	zinc finger protein 354A	0.00917578	3.27913
LOC685203	hypothetical protein LOC685203	0.000869616	3.18757
Cyp3a62	cytochrome P450, family 3, subfamily a, polypeptide 62	0	3.14515
Ropn1	rhophilin associated tail protein 1	0	3.12084
Mmp12	matrix metallopeptidase 12	0.0109926	3.08679
Fgf21	fibroblast growth factor 21	0.0099146	3.02036
A2m	alpha-2-macroglobulin	0	2.98377
Acer2	alkaline ceramidase 2	0	2.91266
Akr1b8	aldo-keto reductase family 1, member B8	0.000869616	2.8896
Adh4	alcohol dehydrogenase 4 (class II), pi polypeptide	0	2.8636
Lgals2	lectin, galactoside-binding, soluble, 2	0	2.86124
Ugt2b7	UDP glucuronosyltransferase 2 family, polypeptide B7	0	2.81705
L1td1	LINE-1 type transposase domain containing 1	0	2.7759
Kif2a	kinesin family member 2A	0.0236333	2.77088
Prom1	prominin 1	0.00218468	2.69296
LOC100362689	keratin 8-like	0	2.67262
Ablim3	actin binding LIM protein family, member 3	0	2.64095
Upp2	uridine phosphorylase 2	0.00157792	2.632
Bcl6	B-cell CLL/lymphoma 6	0.0207734	2.62854
Rhbdd2	rhomboid domain containing 2	0	2.6181
LOC683212	similar to keratin complex 1, acidic, gene 18	0	2.60128
Fcho2	FCH domain only 2	0.040549	2.5849
Tusc3	tumor suppressor candidate 3	0	2.53304
Slc25a4	solute carrier family 25 (mitochondrial carrier; adenine nucleotide translocator), member 4	0	2.52919
Aldh1a7	aldehyde dehydrogenase family 1, subfamily A7	0	2.52822
Ica1	islet cell autoantigen 1	0	2.52409
Cd24	CD24 molecule	0	2.42231
Prlr	prolactin receptor	0	2.41452
Nup205	nucleoporin 205	0.00468085	2.41154
Clic5	chloride intracellular channel 5	0.00218468	2.40802
Krt8	keratin 8	0	2.40078
Fkbp5	FK506 binding protein 5	0	2.3644
Krt18	keratin 18	0	2.36084
Cyyr1	cysteine/tyrosine-rich 1	0.000869616	2.35924
Kif12	kinesin family member 12	0	2.32601
Reep6	receptor accessory protein 6	0	2.31614
Slamf9	SLAM family member 9	0.00422267	2.30841
Nme4	non-metastatic cells 4, protein expressed in	0	2.30143
Npw	neuropeptide W	0	2.29796
Pla2g7	phospholipase A2, group VII (platelet-activating factor acetylhydrolase, plasma)	0.00917578	2.29262
Tmem120a	transmembrane protein 120A	0	2.27479
Car2	carbonic anhydrase II	0	2.2506
Krt20	keratin 20	0	2.24194
Fam25a	family with sequence similarity 25, member A	0.0140234	2.21713
Map3k6	mitogen-activated protein kinase kinase kinase 6	0	2.16763
Fam13a	family with sequence similarity 13, member A	0.00682877	2.16533
Akr1b7	aldo-keto reductase family 1, member B7	0	2.16082
Nt5dc2	5'-nucleotidase domain containing 2	0	2.13328
RGD1311946	similar to RIKEN cDNA 1810055G02	0	2.12758
LOC303341	hypothetical LOC303341	0	2.115
Acot1	acyl-CoA thioesterase 1	0	2.10747
RGD1563516	similar to histone protein Hist2h3c1	0	2.10652
Cftr	cystic fibrosis transmembrane conductance regulator homolog (human)	0	2.10051
Phldb1	pleckstrin homology-like domain, family B, member 1	0.0365303	2.09099
Sri	sorcin	0	2.08931
S100a10	S100 calcium binding protein A10	0.000869616	2.07773
Rnf186	ring finger protein 186	0.0369496	2.06191
C7	complement component 7	0.0280511	2.0367
Gpnmb	glycoprotein (transmembrane) nmb	0.00762224	2.02271
Cd276	Cd276 molecule	0	2.0208
Fam134b	family with sequence similarity 134, member B	0.0267658	2.01676
LOC685106	similar to ribosomal protein L6	0.0236333	2.01528
RGD1561520	similar to Ab2-162	0	2.00293
Lpin1	lipin 1	0.0459977	1.98168
Anxa5	annexin A5	0	1.97909
Slc25a32	solute carrier family 25, member 32	0	1.96794
Ifitm6	interferon induced transmembrane protein 6	0.0123929	1.96765
Elovl2	elongation of very long chain fatty acids (FEN1/Elo2, SUR4/Elo3, yeast)-like 2	0.00422267	1.96638
Epcam	epithelial cell adhesion molecule	0	1.96024
Ccng1	cyclin G1	0	1.95541
RGD1559482	similar to immunoglobulin superfamily, member 7	0.014664	1.95344
Lrat	lecithin-retinol acyltransferase (phosphatidylcholine-retinol-O-acyltransferase)	0.0265275	1.95322
Rsl1d1	ribosomal L1 domain containing 1	0	1.94326
Hspa1b	heat shock 70kD protein 1B (mapped)	0.00324642	1.93821
Enc1	ectodermal-neural cortex 1	0.000869616	1.9239
Fbp2	fructose-1,6-bisphosphatase 2	0	1.92061
Wdr31	WD repeat domain 31	0	1.9148
Gng13	guanine nucleotide binding protein (G protein), gamma 13	0.00274318	1.914
Tmem116	transmembrane protein 116	0	1.9069
LOC688591	similar to Ferritin light chain 1 (Ferritin L subunit 1)	0	1.90619
Il6r	interleukin 6 receptor	0.0123929	1.90523
Dcakd	dephospho-CoA kinase domain containing	0	1.9049
Hspb1	heat shock protein 1	0.0116917	1.90272
Mmp7	matrix metallopeptidase 7	0.0227633	1.90079
Phlda2	pleckstrin homology-like domain, family A, member 2	0.000869616	1.89728
Dcdc2	doublecortin domain containing 2	0.00762224	1.89498
Anxa7	annexin A7	0	1.894
Ces2c	carboxylesterase 2C	0	1.89197
Ddah1	dimethylarginine dimethylaminohydrolase 1	0	1.89077
Sdcbp2	syndecan binding protein (syntenin) 2	0.00468085	1.88733
Rab30	RAB30, member RAS oncogene family	0.0348718	1.88421
Gpr84	G protein-coupled receptor 84	0.0187886	1.88074
Igfbp2	insulin-like growth factor binding protein 2	0.0150146	1.87864
Cdkn1a	cyclin-dependent kinase inhibitor 1A	0.00218468	1.87648
Alpl	alkaline phosphatase, liver/bone/kidney	0.00218468	1.87241
Rgs5	regulator of G-protein signaling 5	0	1.86417
Gfm2	G elongation factor, mitochondrial 2	0.0275157	1.84247
Cldn4	claudin 4	0	1.83817
Ppara	peroxisome proliferator activated receptor alpha	0.00218468	1.83589
Clec10a	C-type lectin domain family 10, member A	0	1.83313
Fam65b	family with sequence similarity 65, member B	0	1.82777
Dbp	D site of albumin promoter (albumin D-box) binding protein	0	1.8236
Bspry	B-box and SPRY domain containing	0	1.81888
Aqp5	aquaporin 5	0.00552831	1.81731
RT1-Bb	RT1 class II, locus Bb	0.0393747	1.79939
Mogat2	monoacylglycerol O-acyltransferase 2	0.0378664	1.79421
Tmbim1	transmembrane BAX inhibitor motif containing 1	0	1.79092
Herpud1	homocysteine-inducible, endoplasmic reticulum stress-inducible, ubiquitin-like domain member 1	0.0267658	1.78991
Ugdh	UDP-glucose 6-dehydrogenase	0	1.7891
Camk2n1	calcium/calmodulin-dependent protein kinase II inhibitor 1	0	1.7862
RGD1563378	similar to ferritin heavy polypeptide-like 17	0	1.78581
Sort1	sortilin 1	0	1.77645
Tspan8	tetraspanin 8	0	1.77345
Rtn4	reticulon 4	0	1.7704
Hps1	Hermansky-Pudlak syndrome 1 homolog (human)	0.0417719	1.76838
Lyz2	lysozyme 2	0.00954487	1.76499
Rpl8	ribosomal protein L8	0.00800976	1.75688
Marcks	myristoylated alanine rich protein kinase C substrate	0.0213615	1.74583
RGD1359616	similar to 2010321M09Rik protein	0.0353508	1.74109
Krt19	keratin 19	0.0140234	1.73434
Akr1c12	aldo-keto reductase family 1, member C12	0	1.73079
Akr1a1	aldo-keto reductase family 1, member A1 (aldehyde reductase)	0	1.72777
Timp1	TIMP metallopeptidase inhibitor 1	0.014664	1.71796
Hebp2	heme binding protein 2	0	1.71762
Morn1	MORN repeat containing 1	0	1.71665
Pfkfb1	6-phosphofructo-2-kinase/fructose-2,6-biphosphatase 1	0.0254472	1.71432
Tp53inp1	tumor protein p53 inducible nuclear protein 1	0.000869616	1.71332
Srxn1	sulfiredoxin 1	0	1.71286
siat7D	alpha-2,6-sialyltransferase ST6GalNAc IV	0	1.71166
Fam49a	family with sequence similarity 49, member A	0.00373518	1.70832
Fabp4	fatty acid binding protein 4, adipocyte	0.00218468	1.70551
Tmem14a	transmembrane protein 14A	0	1.70345
Pqlc3	PQ loop repeat containing 3	0.000869616	1.70329
Eif4b	eukaryotic translation initiation factor 4B	0	1.70252
Dio3	deiodinase, iodothyronine, type III	0.000869616	1.70084
Neu2	sialidase 2 (cytosolic sialidase)	0.0059416	1.69914
Cgref1	cell growth regulator with EF hand domain 1	0	1.69799
Elk4	ELK4, ETS-domain protein (SRF accessory protein 1)	0.0327468	1.69581
Hnrnpa1	heterogeneous nuclear ribonucleoprotein A1	0	1.69206
Tctex1d2	Tctex1 domain containing 2	0	1.68807
Tspo	translocator protein	0	1.68684
Ptpn13	protein tyrosine phosphatase, non-receptor type 13	0	1.68579
Sfxn4	sideroflexin 4	0	1.68487
Pycr1	pyrroline-5-carboxylate reductase 1	0	1.67177
Tyms	thymidylate synthetase	0	1.67132
RGD1561766	similar to basic transcription factor 3	0.000869616	1.6656
B4galt5	UDP-Gal:betaGlcNAc beta 1,4-galactosyltransferase, polypeptide 5	0	1.65854
Ctps2	CTP synthase II	0.00274318	1.65698
Mms22l	MMS22-like, DNA repair protein	0.0323053	1.65559
Baiap2l1	BAI1-associated protein 2-like 1	0.00373518	1.64839
Comp	cartilage oligomeric matrix protein	0.000869616	1.64807
Kifc3	kinesin family member C3	0	1.6451
Cdh13	cadherin 13	0.00762224	1.64493
LOC685808	similar to transmembrane NK cell receptor 2B4	0.000869616	1.64476
RGD1562378	histone H4 variant H4-v.1	0.00157792	1.64382
G6pd	glucose-6-phosphate dehydrogenase	0.0262599	1.64348
Mtss1	metastasis suppressor 1	0.0181673	1.64307
Por	P450 (cytochrome) oxidoreductase	0	1.64263
Ppic	peptidylprolyl isomerase C	0.00157792	1.64115
Rps15a	ribosomal protein S15a	0	1.63883
Hrasls5	HRAS-like suppressor family, member 5	0	1.63398
Abp1	amiloride binding protein 1 (amine oxidase, copper-containing)	0.00552831	1.63371
RGD1559724	similar to 40S ribosomal protein S19	0	1.63221
RGD1561796	RGD1561796	0.000869616	1.63188
Polr3g	polymerase (RNA) III (DNA directed) polypeptide G	0	1.63145
Mfge8	milk fat globule-EGF factor 8 protein	0	1.63121
Scg5	secretogranin V	0.0401418	1.63009
Enpp4	ectonucleotide pyrophosphatase/phosphodiesterase 4	0	1.62509
Rpsa	ribosomal protein SA	0.000869616	1.62408
Adora1	adenosine A1 receptor	0.00157792	1.62171
RGD1565566	similar to 60S ribosomal protein L18a	0	1.62099
Cd180	CD180 molecule	0.0414243	1.62055
Fcrls	Fc receptor-like S, scavenger receptor	0.00422267	1.61997
Pla2g12a	phospholipase A2, group XIIA	0.0367519	1.61669
Eif4ebp1	eukaryotic translation initiation factor 4E binding protein 1	0	1.61453
Pabpc4	poly(A) binding protein, cytoplasmic 4	0	1.61429
Mgmt	O-6-methylguanine-DNA methyltransferase	0	1.61385
Rbp7	retinol binding protein 7, cellular	0.0457908	1.61274
Xpo1	exportin 1, CRM1 homolog (yeast)	0	1.61026
Cxcl16	chemokine (C-X-C motif) ligand 16	0.00422267	1.60926
Clcnkb	chloride channel Kb	0.0480552	1.60625
Rpl23a	ribosomal protein L23a	0	1.60482
Cage1	cancer antigen 1	0	1.60316
Rapgef5	Rap guanine nucleotide exchange factor (GEF) 5	0.00468085	1.59854
Dhdds	dehydrodolichyl diphosphate synthase	0	1.59806
Gna14	guanine nucleotide binding protein, alpha 14	0.00157792	1.59804
Nqo1	NAD(P)H dehydrogenase, quinone 1	0	1.59754
Slc25a33	solute carrier family 25, member 33	0	1.59712
Tmem184c	transmembrane protein 184C	0	1.59656
Gas5	growth arrest specific 5	0.00218468	1.5965
C1qbp	complement component 1, q subcomponent binding protein	0	1.59547
Jub	jub, ajuba homolog (Xenopus laevis)	0	1.5953
Ptgr1	prostaglandin reductase 1	0.00422267	1.59514
Slc15a2	solute carrier family 15 (H+/peptide transporter), member 2	0.0198552	1.59433
Ppm1n	protein phosphatase, Mg2+/Mn2+ dependent, 1N	0.00324642	1.5934
LOC689933	hypothetical protein LOC689933	0.00800976	1.59275
Acot9	acyl-CoA thioesterase 9	0	1.59252
Tpm1	tropomyosin 1, alpha	0.000869616	1.58825
Atp6v1d	ATPase, H+ transporting, lysosomal V1 subunit D	0	1.58602
Psmg4	proteasome (prosome, macropain) assembly chaperone 4	0	1.58597
Atpif1	ATPase inhibitory factor 1	0	1.58487
Lrrc59	leucine rich repeat containing 59	0	1.58472
Ccdc68	coiled-coil domain containing 68	0.000869616	1.58429
Ninj2	ninjurin 2	0	1.58402
Anxa2	annexin A2	0.0175832	1.5807
Rps4y2	ribosomal protein S4, Y-linked 2	0.0290852	1.58005
Ydjc	YdjC homolog (bacterial)	0	1.57966
Plekha4	pleckstrin homology domain containing, family A (phosphoinositide binding specific) member 4	0.00373518	1.57937
Nrg1	neuregulin 1	0.000869616	1.57805
Npdc1	neural proliferation, differentiation and control, 1	0	1.57705
Cct5	chaperonin containing Tcp1, subunit 5 (epsilon)	0	1.57688
LOC360228	WDNM1 homolog	0.0376616	1.574
Lgals4	lectin, galactoside-binding, soluble, 4	0	1.57267
RGD1565131	similar to ribosomal protein L15	0	1.57264
Slc48a1	solute carrier family 48 (heme transporter), member 1	0	1.57032
Rpl12-ps1	ribosomal protein L12, pseudogene 1	0	1.57004
Fmo2	flavin containing monooxygenase 2	0.00839823	1.5699
Clec4a3	C-type lectin domain family 4, member A3	0.0172517	1.56876
Ran	RAN, member RAS oncogene family	0	1.56776
Epb41l4a	erythrocyte membrane protein band 4.1 like 4A	0.00157792	1.56499
Anxa4	annexin A4	0	1.56341
Gpr64	G protein-coupled receptor 64	0.0130892	1.56302
Rps19	ribosomal protein S19	0	1.56285
Lrrc51	leucine rich repeat containing 51	0	1.56016
Parp6	poly (ADP-ribose) polymerase family, member 6	0	1.55898
Tes	testis derived transcript	0.00682877	1.55715
Aldh3b1	aldehyde dehydrogenase 3 family, member B1	0.00324642	1.55701
Efha1	EF-hand domain family, member A1	0	1.55537
LOC680835	similar to cullin 7	0.00157792	1.55528
Col4a1	collagen, type IV, alpha 1	0	1.55444
Rpl12	ribosomal protein L12	0	1.55126
Slc3a1	solute carrier family 3, member 1	0	1.55058
Yars2	tyrosyl-tRNA synthetase 2 (mitochondrial)	0.000869616	1.54889
RGD1565679	similar to 60S ribosomal protein L27a (L29)	0	1.54869
Sptan1	spectrin, alpha, non-erythrocytic 1	0	1.54839
Bak1	BCL2-antagonist/killer 1	0	1.54768
Adamtsl2	ADAMTS-like 2	0.0325268	1.54557
Fas	Fas (TNF receptor superfamily, member 6)	0.00274318	1.54368
Cthrc1	collagen triple helix repeat containing 1	0.0123929	1.54126
Sall1	sal-like 1 (Drosophila)	0.0367519	1.53993
LOC680441	similar to 60S ribosomal protein L23a	0	1.53671
Panx2	pannexin 2	0.00157792	1.52976
Lrrc24	leucine rich repeat containing 24	0	1.52967
Gnb2l1	guanine nucleotide binding protein (G protein), beta polypeptide 2 like 1	0	1.52705
Fxyd2	FXYD domain-containing ion transport regulator 2	0.0400199	1.52541
Trim35	tripartite motif-containing 35	0.000869616	1.5253
LOC500420	similar to CG12279-PA	0	1.52415
Hibch	3-hydroxyisobutyryl-CoA hydrolase	0	1.52391
Gcnt3	glucosaminyl (N-acetyl) transferase 3, mucin type	0.00723762	1.52232
Crybg3	beta-gamma crystallin domain containing 3	0.0162869	1.5199
Ezr	ezrin	0	1.51971
Mknk2	MAP kinase-interacting serine/threonine kinase 2	0.0267658	1.51853
Emp1	epithelial membrane protein 1	0.0140234	1.51775
Pkdcc	protein kinase domain containing, cytoplasmic homolog (mouse)	0.017891	1.51682
S100a11	S100 calcium binding protein A11 (calizzarin)	0.0204492	1.51612
Rpl13	ribosomal protein L13	0	1.51521
RGD1565912	similar to ribosomal protein S18	0	1.51497
Nhp2	NHP2 ribonucleoprotein homolog (yeast)	0	1.5133
RGD1308470	similar to RIKEN cDNA 4933433P14 gene	0.00373518	1.51329
Irx5	iroquois homeobox 5	0.0288048	1.51253
RGD620382	Nucleoside 2-deoxyribosyltransferase domain containing protein RGD620382	0	1.51246
Sh3bp5	SH3-domain binding protein 5 (BTK-associated)	0.0159891	1.51208
Ngfrap1	nerve growth factor receptor (TNFRSF16) associated protein 1	0	1.51148
LOC100359930	Cyp2s1 protein-like	0.00324642	1.51105
Fxyd6	FXYD domain-containing ion transport regulator 6	0.0106114	1.50984
Nol8	nucleolar protein 8	0	1.50832
Aph1b	anterior pharynx defective 1 homolog B (C. elegans)	0	1.50825
Galt	galactose-1-phosphate uridylyltransferase	0	1.50702
Fam180a	family with sequence similarity 180, member A	0.00324642	1.50608
Rps2	ribosomal protein S2	0.00274318	1.50551
Psat1	phosphoserine aminotransferase 1	0.000869616	1.50454
Spp1	secreted phosphoprotein 1	0.0204492	1.50428
Sulf2	sulfatase 2	0	1.50329
Myadm	myeloid-associated differentiation marker	0.00274318	1.50265
Pop1	processing of precursor 1, ribonuclease P/MRP subunit (S. cerevisiae)	0	1.50134
RGD1306565	similar to apoptosis signal-regulating kinase 1	0	1.50097
Plek2	pleckstrin 2	0.000869616	1.49975
Rhoc	ras homolog gene family, member C	0.00218468	1.49954
Rpl28	ribosomal protein L28	0	1.49947
Klf9	Kruppel-like factor 9	0.014328	1.49929
Hspd1-ps3	heat shock protein 1, pseudogene 3	0	1.49922
LOC100364959	basic transcription factor 3-like	0	1.49858
Ctps	CTP synthase	0	1.4985
Rpl14	ribosomal protein L14	0	1.49838
Tmod4	tropomodulin 4	0.00218468	1.49769
Gpr137b	G protein-coupled receptor 137B	0	1.4974
Tfap4	transcription factor AP-4	0.00218468	1.49718
LOC100364138	ferritin light chain 1-like	0.000869616	1.49527
Kynu	kynureninase (L-kynurenine hydrolase)	0	-1.49515
Cp	ceruloplasmin	0.012774	-1.49673
LOC689074	similar to Protein KIAA1543	0	-1.49804
Tmem140	transmembrane protein 140	0.0099146	-1.49806
Hgd	homogentisate 1, 2-dioxygenase	0	-1.49835
Hadh	hydroxyacyl-CoA dehydrogenase	0.000869616	-1.49857
Baat	bile acid CoA: amino acid N-acyltransferase (glycine N-choloyltransferase)	0	-1.49931
Rabep1	rabaptin, RAB GTPase binding effector protein 1	0	-1.49936
Shf	Src homology 2 domain containing F	0.00218468	-1.49984
Slc26a1	solute carrier family 26 (sulfate transporter), member 1	0	-1.5037
LOC680207	hypothetical protein LOC680207	0.0414243	-1.50538
Gltpd2	glycolipid transfer protein domain containing 2	0	-1.50634
Meox2	mesenchyme homeobox 2	0	-1.50641
Aadac	arylacetamide deacetylase (esterase)	0.0181673	-1.50652
Tmem176a	transmembrane protein 176A	0.0187886	-1.50657
Sod1	superoxide dismutase 1, soluble	0	-1.50733
Inhbc	inhibin beta C	0.0414243	-1.50758
LOC299282	Serine protease inhibitor	0.00218468	-1.50828
Ttpa	tocopherol (alpha) transfer protein	0.0270021	-1.50871
Grin2d	glutamate receptor, ionotropic, N-methyl D-aspartate 2D	0.00324642	-1.50957
Hexim1	hexamethylene bis-acetamide inducible 1	0	-1.50982
LOC100365551	hypothetical protein LOC100365551	0.0213615	-1.51162
Lin7a	lin-7 homolog a (C. elegans)	0.017891	-1.51449
Sult1c2	sulfotransferase family, cytosolic, 1C, member 2	0.00954487	-1.51462
Apom	apolipoprotein M	0	-1.51535
Blvrb	biliverdin reductase B (flavin reductase (NADPH))	0.0260178	-1.51601
Ndufa6	NADH dehydrogenase (ubiquinone) 1 alpha subcomplex, 6 (B14)	0	-1.51621
Gckr	glucokinase (hexokinase 4) regulator	0	-1.51689
C5	complement component 5	0	-1.51852
Cideb	cell death-inducing DFFA-like effector b	0	-1.51896
Rilp	Rab interacting lysosomal protein	0	-1.51905
Cbln3	cerebellin 3 precursor	0.00157792	-1.51988
Akr1c13	aldo-keto reductase family 1, member C13	0.0254472	-1.52016
Jund	jun D proto-oncogene	0.00552831	-1.52045
Fam155b	family with sequence similarity 155, member B	0.0116917	-1.52209
Sdf2l1	stromal cell-derived factor 2-like 1	0.000869616	-1.52274
Spata2L	spermatogenesis associated 2-like	0.00218468	-1.52299
Ranbp6	RAN binding protein 6	0.00218468	-1.52344
Lrp2	low density lipoprotein receptor-related protein 2	0.0123929	-1.52437
LOC257642	rRNA promoter binding protein	0	-1.52651
Hrg	histidine-rich glycoprotein	0	-1.52742
Sel1l	sel-1 suppressor of lin-12-like (C. elegans)	0	-1.52767
Eml5	echinoderm microtubule associated protein like 5	0.00218468	-1.53147
LOC680039	hypothetical protein LOC680039	0.0320824	-1.53201
Tspyl1	TSPY-like 1	0.00218468	-1.53477
Tcf7l2	transcription factor 7-like 2 (T-cell specific, HMG-box)	0.00157792	-1.53669
Ndrg2	N-myc downstream regulated gene 2	0	-1.53768
RGD1308930	similar to Protein phosphatase 1, regulatory subunit 3D (Protein phosphatase 1, regulatory subunit 6) (Protein phosphatase 1 binding subunit R6)	0.0431662	-1.53861
Hp	haptoglobin	0	-1.5394
Fxyd1	FXYD domain-containing ion transport regulator 1	0	-1.5414
Anks4b	ankyrin repeat and sterile alpha motif domain containing 4B	0.000869616	-1.54334
Slco1b3	solute carrier organic anion transporter family, member 1b3	0.0297814	-1.54362
R3hdm2	R3H domain containing 2	0	-1.5447
Nme3	non-metastatic cells 3, protein expressed in	0	-1.5451
Sema6c	sema domain, transmembrane domain (TM), and cytoplasmic domain, (semaphorin) 6C	0.00218468	-1.54599
Azgp1	alpha-2-glycoprotein 1, zinc-binding	0	-1.55149
Scp2	sterol carrier protein 2	0	-1.55227
Ptk6	PTK6 protein tyrosine kinase 6	0.000869616	-1.55275
Lonrf3	LON peptidase N-terminal domain and ring finger 3	0.00218468	-1.55418
RGD1561777	similar to Na+ dependent glucose transporter 1	0.0153746	-1.55497
LOC680367	similar to Urinary protein 3 precursor (RUP-3)	0	-1.5554
Nfil3	nuclear factor, interleukin 3 regulated	0	-1.55642
Lcn12	lipocalin 12	0	-1.55669
Mut	methylmalonyl-Coenzyme A mutase	0	-1.55677
Tnfsf13	tumor necrosis factor (ligand) superfamily, member 13	0	-1.55684
Mras	muscle RAS oncogene homolog	0	-1.55921
Mst1	Macrophage stimulating 1 (hepatocyte growth factor-like)	0	-1.56085
Rup2	urinary protein 2	0.00640654	-1.56114
Angptl4	angiopoietin-like 4	0.0059416	-1.56244
Cry1	cryptochrome 1 (photolyase-like)	0.0275157	-1.5631
Pzp	pregnancy-zone protein	0	-1.56473
Vps37b	vacuolar protein sorting 37 homolog B (S. cerevisiae)	0.00373518	-1.5648
Apoc3	apolipoprotein C-III	0	-1.56577
Hes7	hairy and enhancer of split 7 (Drosophila)	0.00324642	-1.56607
LOC100359750	hypothetical protein LOC100359750	0.0343777	-1.56616
Kcnb1	potassium voltage gated channel, Shab-related subfamily, member 1	0.0239282	-1.56712
Klkb1	kallikrein B, plasma 1	0	-1.56736
Hpx	hemopexin	0	-1.5678
Rgn	regucalcin (senescence marker protein-30)	0.000869616	-1.56794
Slc27a5	solute carrier family 27 (fatty acid transporter), member 5	0.000869616	-1.56945
F9	coagulation factor IX	0.0430366	-1.56994
Ambp	alpha-1-microglobulin/bikunin precursor	0	-1.5721
Slc29a1	solute carrier family 29 (nucleoside transporters), member 1	0	-1.57325
Sik1	salt-inducible kinase 1	0.00324642	-1.57426
Serpina3n	serine (or cysteine) peptidase inhibitor, clade A, member 3N	0.00157792	-1.57483
Sptssa	serine palmitoyltransferase, small subunit A	0	-1.57531
Apol9a	apolipoprotein L 9a	0.000869616	-1.57623
Tmbim6	transmembrane BAX inhibitor motif containing 6	0	-1.57898
RGD1310495	similar to KIAA1919 protein	0.00839823	-1.5799
Ppard	peroxisome proliferator-activated receptor delta	0	-1.58014
Plg	plasminogen	0.000869616	-1.583
Mrpl14	mitochondrial ribosomal protein L14	0	-1.58334
Vegfa	vascular endothelial growth factor A	0.00881054	-1.584
Rb1	retinoblastoma 1	0	-1.5854
RGD1559960	similar to Sulfotransferase K1 (rSULT1C2)	0.0265275	-1.58715
Bmp2	bone morphogenetic protein 2	0.00157792	-1.5875
Masp1	mannan-binding lectin serine peptidase 1	0.000869616	-1.588
LOC685544	hypothetical protein LOC685544	0.0358591	-1.58886
Lrfn3	leucine rich repeat and fibronectin type III domain containing 3	0.00422267	-1.58993
Acads	acyl-CoA dehydrogenase, C-2 to C-3 short chain	0	-1.59012
Fgb	fibrinogen beta chain	0	-1.59135
Slc4a1	solute carrier family 4 (anion exchanger), member 1	0.0295249	-1.59247
Hspa5	heat shock protein 5	0	-1.59536
Apoe	apolipoprotein E	0	-1.5969
Ccdc28b	coiled coil domain containing 28B	0.000869616	-1.59693
Slc41a2	solute carrier family 41, member 2	0	-1.59769
Apon	apolipoprotein N	0.00274318	-1.59821
Npas2	neuronal PAS domain protein 2	0.000869616	-1.6007
Hamp	hepcidin antimicrobial peptide	0	-1.60328
Akap5	A kinase (PRKA) anchor protein 5	0.0353508	-1.6042
LOC685371	hypothetical protein LOC685371	0.0265275	-1.60539
Gprc5c	G protein-coupled receptor, family C, group 5, member C	0.00373518	-1.60831
C3	complement component 3	0	-1.60917
Ntf3	neurotrophin 3	0.00640654	-1.61216
Insig2	insulin induced gene 2	0.00682877	-1.61228
Pric285	peroxisomal proliferator-activated receptor A interacting complex 285	0.0169445	-1.61299
RGD1304580	similar to Hypothetical protein MGC38513	0.0323053	-1.61398
Vgll4	vestigial like 4 (Drosophila)	0.000869616	-1.6141
Sult1c2a	sulfotransferase family, cytosolic, 1C, member 2a	0.00157792	-1.61641
Gstm7	glutathione S-transferase, mu 7	0.00218468	-1.61643
Clcn4-2	chloride channel 4-2	0.000869616	-1.61695
Slc16a11	solute carrier family 16 (monocarboxylic acid transporters), member 11	0.0184685	-1.61928
Tnfaip2	tumor necrosis factor, alpha-induced protein 2	0.00218468	-1.6207
Adi1	acireductone dioxygenase 1	0	-1.62074
Rtn4rl1	reticulon 4 receptor-like 1	0.0468574	-1.62342
Fkbp2	FK506 binding protein 2	0	-1.62395
Loxl4	lysyl oxidase-like 4	0.00468085	-1.62676
F2	coagulation factor II	0	-1.62878
Hsd17b6	hydroxysteroid (17-beta) dehydrogenase 6	0.00218468	-1.62914
Cyp2c7	cytochrome P450, family 2, subfamily c, polypeptide 7	0.000869616	-1.62964
Hba-a2	hemoglobin alpha, adult chain 2	0.00468085	-1.62967
Il1b	interleukin 1 beta	0.0362628	-1.62985
Aspg	asparaginase homolog (S. cerevisiae)	0	-1.63027
Comt	catechol-O-methyltransferase	0.0218601	-1.6325
Extl1	exostoses (multiple)-like 1	0.000869616	-1.63269
Sdc2	syndecan 2	0	-1.63475
Cyp2d1	cytochrome P450, family 2, subfamily d, polypeptide 1	0	-1.63515
Nfkbia	nuclear factor of kappa light polypeptide gene enhancer in B-cells inhibitor, alpha	0.00682877	-1.63533
Gp1bb	glycoprotein Ib (platelet), beta polypeptide	0.00422267	-1.63982
Igfals	insulin-like growth factor binding protein, acid labile subunit	0	-1.64167
Stard4	StAR-related lipid transfer (START) domain containing 4	0	-1.64215
Cyp4f4	cytochrome P450, family 4, subfamily f, polypeptide 4	0	-1.64318
Slc25a23	solute carrier family 25 (mitochondrial carrier; phosphate carrier), member 23	0	-1.65
Mpeg1	macrophage expressed 1	0.00324642	-1.65085
Rtp3	receptor (chemosensory) transporter protein 3	0.00274318	-1.65161
Ghr	growth hormone receptor	0.000869616	-1.6517
Serpinc1	serpin peptidase inhibitor, clade C (antithrombin), member 1	0	-1.65393
C4b	complement component 4B (Chido blood group)	0	-1.65508
Man2b1	mannosidase, alpha, class 2B, member 1	0	-1.65777
Tnks1bp1	tankyrase 1 binding protein 1	0	-1.65804
A1i3	alpha-1-inhibitor III	0.00324642	-1.66302
Prodh	proline dehydrogenase	0.00218468	-1.66585
Acad10	acyl-CoA dehydrogenase family, member 10	0	-1.66626
Aldh2	aldehyde dehydrogenase 2 family (mitochondrial)	0	-1.67256
Pf4	platelet factor 4	0.000869616	-1.67558
Ifi27	interferon, alpha-inducible protein 27	0	-1.67584
Tubb2a	tubulin, beta 2a	0.0227633	-1.6789
Per2	period homolog 2 (Drosophila)	0.0395947	-1.67937
Tex12	testis expressed 12	0.0059416	-1.67991
Cyp2d5	cytochrome P450, family 2, subfamily d, polypeptide 5	0	-1.68058
Tuba4a	tubulin, alpha 4A	0.0285711	-1.68203
Derl3	Der1-like domain family, member 3	0.00157792	-1.68309
Ang1	angiogenin, ribonuclease A family, member 1	0	-1.68745
Errfi1	ERBB receptor feedback inhibitor 1	0.0116917	-1.6878
Shank3	SH3 and multiple ankyrin repeat domains 3	0.000869616	-1.69283
Fahd1	fumarylacetoacetate hydrolase domain containing 1	0	-1.69373
Pgcp	plasma glutamate carboxypeptidase	0	-1.69385
Rcan1	regulator of calcineurin 1	0.000869616	-1.69403
Cyp3a23/3a1	cytochrome P450, family 3, subfamily a, polypeptide 23/polypeptide 1	0.00218468	-1.69465
Mug1	murinoglobulin 1	0	-1.69873
Apoc1	apolipoprotein C-I	0	-1.70068
Olr1353	olfactory receptor 1353	0.042457	-1.7022
Sts	steroid sulfatase	0	-1.70468
Efna1	ephrin A1	0.0218601	-1.706
Ang	angiogenin, ribonuclease, RNase A family, 5	0	-1.70907
Sc4mol	sterol-C4-methyl oxidase-like	0.0412128	-1.70928
Rad54l2	Rad54 like 2 (S. cerevisiae)	0.000869616	-1.70977
Slc19a2	solute carrier family 19 (thiamine transporter), member 2	0.00324642	-1.71243
Gif	gastric intrinsic factor	0.0431662	-1.71626
B2m	beta-2 microglobulin	0	-1.71692
Id2	inhibitor of DNA binding 2	0.00218468	-1.71765
RGD1305733	similar to RIKEN cDNA 2900011O08	0.0218601	-1.72331
Ephb6	Eph receptor B6	0	-1.72639
Cyp4a1	cytochrome P450, family 4, subfamily a, polypeptide 1	0.000869616	-1.72863
Rnf144b	ring finger protein 144B	0.0140234	-1.7287
Taok3	TAO kinase 3	0.00468085	-1.73183
Cd164	CD164 molecule, sialomucin	0	-1.73331
LOC100302372	hypothetical protein LOC100302372	0	-1.74101
Rcbtb1	regulator of chromosome condensation (RCC1) and BTB (POZ) domain containing protein 1	0.000869616	-1.751
Apoc2	apolipoprotein C-II	0	-1.75117
H1f0	H1 histone family, member 0	0.000869616	-1.75198
Crot	carnitine O-octanoyltransferase	0.00274318	-1.75219
Apoc4	apolipoprotein C-IV	0	-1.75646
Igtp	interferon gamma induced GTPase	0.00762224	-1.76269
Sult1c3	sulfotransferase family, cytosolic, 1C, member 3	0.000869616	-1.7654
Abca6	ATP-binding cassette, subfamily A (ABC1), member 6	0	-1.76816
P2ry2	purinergic receptor P2Y, G-protein coupled, 2	0	-1.77016
Lpgat1	lysophosphatidylglycerol acyltransferase 1	0.00468085	-1.7706
Pparg	peroxisome proliferator-activated receptor gamma	0	-1.77365
Sebox	SEBOX homeobox	0.00422267	-1.7776
LOC310926	hypothetical protein LOC310926	0.0267658	-1.78082
Olr59	olfactory receptor 59	0.0184685	-1.78363
Cav2	caveolin 2	0	-1.78571
LOC259244	alpha-2u globulin PGCL3	0.0339869	-1.78885
LOC691919	hypothetical protein LOC691919	0.0362628	-1.79228
St3gal6	ST3 beta-galactoside alpha-2,3-sialyltransferase 6	0	-1.79429
Nrip1	nuclear receptor interacting protein 1	0	-1.79972
RGD1359529	similar to chromosome 1 open reading frame 63	0	-1.80339
Crip2	cysteine-rich protein 2	0	-1.80716
Parp14	poly (ADP-ribose) polymerase family, member 14	0	-1.81007
Ddc	dopa decarboxylase (aromatic L-amino acid decarboxylase)	0.000869616	-1.81953
RGD1307119	hypothetical LOC303743	0	-1.82659
Slc1a2	solute carrier family 1 (glial high affinity glutamate transporter), member 2	0.0162869	-1.8309
Aldh7a1	aldehyde dehydrogenase 7 family, member A1	0	-1.83101
F7	coagulation factor VII (serum prothrombin conversion accelerator)	0.00218468	-1.83156
Fggy	FGGY carbohydrate kinase domain containing	0	-1.83374
Ptprd	protein tyrosine phosphatase, receptor type, D	0	-1.84847
Crem	cAMP responsive element modulator	0	-1.85122
Stard13	StAR-related lipid transfer (START) domain containing 13	0	-1.8558
Mid1ip1	MID1 interacting protein 1 (gastrulation specific G12 homolog (zebrafish))	0.0137252	-1.85739
Mreg	melanoregulin	0.00373518	-1.85864
Apoa4	apolipoprotein A-IV	0	-1.86116
Ndufb2	NADH dehydrogenase (ubiquinone) 1 beta subcomplex, 2	0.0106114	-1.86877
S1pr1	sphingosine-1-phosphate receptor 1	0	-1.87256
Smpd3	sphingomyelin phosphodiesterase 3, neutral membrane	0.00552831	-1.87501
Igf1	insulin-like growth factor 1	0	-1.87913
Irx1	iroquois homeobox 1	0.00274318	-1.87967
Nrtn	neurturin	0	-1.8852
Hhex	hematopoietically expressed homeobox	0.0130892	-1.89362
Kcnk5	potassium channel, subfamily K, member 5	0.00324642	-1.89539
Bhlhe40	basic helix-loop-helix family, member e40	0	-1.8962
RGD1560527	similar to serine/threonine kinase	0.000869616	-1.89982
Cxcl12	chemokine (C-X-C motif) ligand 12	0	-1.90155
Mbl2	mannose-binding lectin (protein C) 2	0	-1.90452
RGD1308114	similar to cDNA sequence AF397014	0	-1.90668
Chrnb2	cholinergic receptor, nicotinic, beta 2 (neuronal)	0.0362628	-1.91196
Acsl1	acyl-CoA synthetase long-chain family member 1	0	-1.92279
Slco2b1	solute carrier organic anion transporter family, member 2b1	0	-1.92777
Sult2al1	sulfotransferase family 2A, dehydroepiandrosterone (DHEA)-preferring-like 1	0	-1.92913
Nim1	serine/threonine-protein kinase NIM1	0.0247061	-1.93317
Omd	osteomodulin	0.00324642	-1.93401
Fam82a1	family with sequence similarity 82, member A1	0	-1.9354
Alpk3	alpha-kinase 3	0.00373518	-1.94178
Cfh	complement factor H	0	-1.95442
Tat	tyrosine aminotransferase	0.00274318	-1.95661
Gucy1b2	guanylate cyclase 1, soluble, beta 2	0.000869616	-1.96215
Slc25a30	solute carrier family 25, member 30	0.036084	-1.96305
Plxna2	plexin A2	0.00274318	-1.98176
Csad	cysteine sulfinic acid decarboxylase	0.0476411	-1.98687
Ltc4s	leukotriene C4 synthase	0.00274318	-1.99246
Abcc8	ATP-binding cassette, subfamily C (CFTR/MRP), member 8	0	-1.99613
Aox3	aldehyde oxidase 3	0.00552831	-2.00084
H2afj	H2A histone family, member J	0	-2.00397
Srebf1	sterol regulatory element binding transcription factor 1	0	-2.00685
Kcnip1	Kv channel-interacting protein 1	0.0339869	-2.0287
Agt	angiotensinogen (serpin peptidase inhibitor, clade A, member 8)	0	-2.03491
LOC689065	hypothetical protein LOC689065	0	-2.03942
Hsd3b5	hydroxy-delta-5-steroid dehydrogenase, 3 beta- and steroid delta-isomerase 5	0.00839823	-2.04757
Mtmr7	myotubularin related protein 7	0.000869616	-2.04918
Cyp3a2	cytochrome P450, family 3, subfamily a, polypeptide 2	0.0123929	-2.05065
Nox4	NADPH oxidase 4	0.00723762	-2.09152
Prtg	protogenin homolog (Gallus gallus)	0	-2.10416
Bmf	Bcl2 modifying factor	0	-2.10552
Mafb	v-maf musculoaponeurotic fibrosarcoma oncogene homolog B (avian)	0.00373518	-2.14027
Acly	ATP citrate lyase	0.0204492	-2.14343
Gdnf	glial cell derived neurotrophic factor	0.00324642	-2.14612
LOC689065	hypothetical protein LOC689065	0.00157792	-2.15309
Cyp2c79	cytochrome P450, family 2, subfamily c, polypeptide 79	0.0470479	-2.1661
Dusp26	dual specificity phosphatase 26 (putative)	0.00762224	-2.1773
Nmnat3	nicotinamide nucleotide adenylyltransferase 3	0.00218468	-2.2038
Inhba	inhibin beta-A	0	-2.20774
Oat	ornithine aminotransferase	0.00157792	-2.21368
Fgl1	fibrinogen-like 1	0	-2.22753
Igfbp1	insulin-like growth factor binding protein 1	0.00157792	-2.23333
Cfi	complement factor I	0	-2.23614
Fabp7	fatty acid binding protein 7, brain	0	-2.26984
Ubc	ubiquitin C	0	-2.31
Tsc22d1	TSC22 domain family, member 1	0	-2.31953
G0s2	G0/G1switch 2	0.000869616	-2.39896
RGD1309079	similar to Ab2-095	0	-2.40894
Fasn	fatty acid synthase	0.00274318	-2.44035
Cmya5	cardiomyopathy associated 5	0	-2.45845
Cyp3a73	cytochrome P450, family 3, subfamily a, polypeptide 73	0	-2.49497
Inmt	indolethylamine N-methyltransferase	0.00324642	-2.50422
Ar	androgen receptor	0	-2.512
LOC291863	carboxylesterase-like	0.00723762	-2.51473
Cldn2	claudin 2	0	-2.52662
Rnf125	ring finger protein 125	0	-2.5702
Wsb1	WD repeat and SOCS box-containing 1	0	-2.59076
G6pc	glucose-6-phosphatase, catalytic subunit	0	-2.59744
Fam179a	family with sequence similarity 179, member A	0	-2.59807
Sgk1	serum/glucocorticoid regulated kinase 1	0	-2.61383
Npy	neuropeptide Y	0.00468085	-2.66942
Id4	inhibitor of DNA binding 4	0	-2.70331
Plekhb1	pleckstrin homology domain containing, family B (evectins) member 1	0	-2.7201
LOC683410	similar to ankyrin repeat domain 33	0	-2.72496
RGD1563706	similar to Zgc:92184	0.000869616	-2.82108
Dusp1	dual specificity phosphatase 1	0	-2.82464
Gadd45g	growth arrest and DNA-damage-inducible, gamma	0	-2.86149
Slc25a25	solute carrier family 25 (mitochondrial carrier, phosphate carrier), member 25	0	-2.88783
Oaf	OAF homolog (Drosophila)	0	-2.91724
LOC293989	cytochrome P450-like	0.0050866	-2.96936
RGD1310507	similar to RIKEN cDNA 1300017J02	0.00917578	-3.0082
Mmd2	monocyte to macrophage differentiation-associated 2	0.00274318	-3.0149
Srms	src-related kinase lacking C-terminal regulatory tyrosine and N-terminal myristylation sites	0	-3.01873
Slc34a2	solute carrier family 34 (sodium phosphate), member 2	0	-3.03341
LOC681776	similar to High mobility group protein 1 (HMG-1) (High mobility group protein B1) (Amphoterin) (Heparin-binding protein p30)	0.00723762	-3.36594
Cyp3a85-ps	cytochrome P450, family 3, subfamily a, polypeptide 85, pseudogene	0.000869616	-3.40957
Dhrs7	dehydrogenase/reductase (SDR family) member 7	0	-3.67719
Sez6	seizure related 6 homolog (mouse)	0	-4.81272
LOC259245	alpha-2u globulin PGCL5	0.0398374	-5.9317

## Sheet: table_S3
Table_S3. Biological functions affected by furan (2mg/kg bw/day) in males predicted using IPA.
Category	Function	p-Value	Activation z-score	Molecules	# Molecules
Increased
Cell Death and Survival	cellular degradation	8e-05	2.4	APOE,AR,CP,F2,GDNF,IGF1,IL1B,Lyz1/Lyz2,NRTN,NTF3,PLG,SLC19A2,SLC1A2,SOD1,VEGFA	15
Cellular Compromise	degeneration of cells	7.74e-05	2.199	APOE,AR,CP,CREM,F2,FAS,GDNF,IGF1,IL1B,LRAT,MT1E,NRTN,NTF3,PLG,PROM1,RB1,SLC19A2,SLC1A2,SOD1,SPP1,VEGFA	21
Cell Death and Survival	cell death of liver cells	2.55e-07	2.144	APOE,AR,BAK1,BMF,CDKN1A,CFH,FAS,IGF1,IGFBP1,INHBA,JUND,KRT8,NFKBIA,PLG,PPARA,RB1,RGN,SH3BP5,SLC25A4,TIMP1,TMBIM6	21
Cell Death and Survival	cell death of parenchymal cells	6.09e-07	2.141	AR,BAK1,BMF,C5,CDKN1A,FAS,HSPA5,IGFBP1,INHBA,KRT8,NFKBIA,PLG,PPARA,RB1,RGN,SH3BP5,SLC25A4,TMBIM6	18
Cell Death and Survival	cell death of mononuclear leukocytes	2.49e-05	2.129	APOE,BAK1,BMF,Cd24a,CDKN1A,CLEC10A,COMT,EFNA1,EZR,FAS,ID2,IGF1,IL1B,IL6R,LGALS2,LGALS4,MT1E,MT1H,NFKBIA,NQO1,PF4,PPARA,RB1,SH3BP5,SPP1,TIMP1,TNFSF13,VEGFA,ZBTB16	29
Cell Death and Survival	necrosis of liver	2.9e-11	2.092	APOE,AR,BAK1,BMF,C3,CDKN1A,CFH,FAS,G6PC,IGF1,IGFBP1,INHBA,JUND,KRT8,MT1E,MT1H,Mug1/Mug2,NFKBIA,PLG,PPARA,Pzp,RB1,RGN,Scg5,SH3BP5,SLC25A4,SLC26A1,SOD1,TIMP1,TMBIM6	30
Cardiovascular Disease	Hypertension	1.48e-05	2.045	ABCC8,AGT,APOE,AR,C16orf45,CA2,CDH13,CFH,CHRNB2,CLCNKA,CLIC5,COMT,CYP3A5,CYP4A11,DBP,F2,F7,FAM49A,FGGY,FKBP2,FMO2,FXYD1,GSTP1,INMT,KIAA0040,KLF9,KYNU,LONRF3,MMP7,NOX4,NPY,PLA2G7,PLEKHA4,PLG,PPARA,PPARD,PPARG,PTPRD,SERPINC1,SOD1,TMEM140,VEGFA,ZBTB16	43
Gastrointestinal Disease	inflammation of liver	2.33e-05	2.03	ADORA1,APOE,BCL6,C3,C4A/C4B,FAS,GSTP1,HP,HPX,IGFBP1,Mug1/Mug2,PF4,POR,PPARA,PPARG,Pzp,Scg5,SCP2,SOD1,SPP1,TIMP1	21
Hepatic System Disease	inflammation of liver	2.33e-05	2.03	ADORA1,APOE,BCL6,C3,C4A/C4B,FAS,GSTP1,HP,HPX,IGFBP1,Mug1/Mug2,PF4,POR,PPARA,PPARG,Pzp,Scg5,SCP2,SOD1,SPP1,TIMP1	21
Inflammatory Response	inflammation of liver	2.33e-05	2.03	ADORA1,APOE,BCL6,C3,C4A/C4B,FAS,GSTP1,HP,HPX,IGFBP1,Mug1/Mug2,PF4,POR,PPARA,PPARG,Pzp,Scg5,SCP2,SOD1,SPP1,TIMP1	21
Hepatic System Development and Function	inflammation of liver	2.33e-05	2.03	ADORA1,APOE,BCL6,C3,C4A/C4B,FAS,GSTP1,HP,HPX,IGFBP1,Mug1/Mug2,PF4,POR,PPARA,PPARG,Pzp,Scg5,SCP2,SOD1,SPP1,TIMP1	21
Digestive System Development and Function	inflammation of liver	2.33e-05	2.03	ADORA1,APOE,BCL6,C3,C4A/C4B,FAS,GSTP1,HP,HPX,IGFBP1,Mug1/Mug2,PF4,POR,PPARA,PPARG,Pzp,Scg5,SCP2,SOD1,SPP1,TIMP1	21
Organ Development	inflammation of liver	2.33e-05	2.03	ADORA1,APOE,BCL6,C3,C4A/C4B,FAS,GSTP1,HP,HPX,IGFBP1,Mug1/Mug2,PF4,POR,PPARA,PPARG,Pzp,Scg5,SCP2,SOD1,SPP1,TIMP1	21
Inflammatory Disease	inflammation of liver	2.33e-05	2.03	ADORA1,APOE,BCL6,C3,C4A/C4B,FAS,GSTP1,HP,HPX,IGFBP1,Mug1/Mug2,PF4,POR,PPARA,PPARG,Pzp,Scg5,SCP2,SOD1,SPP1,TIMP1	21
Cancer	malignant neoplasm of abdomen	3.33e-05	2.014	AADAC,ABCA6,ABCC8,ABLIM3,ACADS,ACLY,ACOT9,ADORA1,AGT,AKR1B10,ALDH2,ALDH7A1,ALPL,AMBP,ANGPTL4,ANXA2,ANXA4,ANXA5,ANXA7,APOC1,APOE,AR,ASPG,ATP6V1D,AZGP1,B2M,BAIAP2L1,BAK1,BCL6,BHLHE40,BLVRB,BMP2,C16orf45,C1orf63,C3,C5,C7,CA2,CAMK2N1,CCT5,CD276,CDH13,CDKN1A,CFH,CFI,CLDN2,CLDN4,CLIC5,COL4A1,COMT,CP,CRY1,CRYL1,CXCL16,CYP3A4,CYP4A11,DDC,DHDDS,DUSP1,EFNA1,EIF4EBP1,ELK4,EMP1,ENC1,ENPP4,EPCAM,EZR,F2,F7,F9,…	195
Hepatic System Disease	injury of liver	2.73e-05	2.01	APOE,CDKN1A,CFH,F2,FAS,INHBA,JUND,KRT8,PPARA,RGN,SH3BP5,SOD1,SPP1	13
Gastrointestinal Disease	injury of liver	2.73e-05	2.01	APOE,CDKN1A,CFH,F2,FAS,INHBA,JUND,KRT8,PPARA,RGN,SH3BP5,SOD1,SPP1	13
Organismal Injury and Abnormalities	injury of liver	2.73e-05	2.01	APOE,CDKN1A,CFH,F2,FAS,INHBA,JUND,KRT8,PPARA,RGN,SH3BP5,SOD1,SPP1	13
Decreased
Lipid Metabolism	synthesis of fatty acid	1.79e-07	-3.733	ACLY,ACSL1,AGT,APOA4,APOC1,APOC2,APOE,C5,CAV2,CFTR,CYP4A11,ELOVL2,F2,Fasn,IGF1,IL1B,INSIG2,LTC4S,MID1IP1,NFKBIA,PLG,PPARG,S1PR1,SCP2,SERPINC1,SOD1,SREBF1,VEGFA	28
Small Molecule Biochemistry	synthesis of fatty acid	1.79e-07	-3.733	ACLY,ACSL1,AGT,APOA4,APOC1,APOC2,APOE,C5,CAV2,CFTR,CYP4A11,ELOVL2,F2,Fasn,IGF1,IL1B,INSIG2,LTC4S,MID1IP1,NFKBIA,PLG,PPARG,S1PR1,SCP2,SERPINC1,SOD1,SREBF1,VEGFA	28
Lipid Metabolism	metabolism of eicosanoid	3.14e-05	-3.502	AGT,APOE,C5,CFTR,CYP2C8,CYP4A11,CYP4F8,DBP,F2,IGF1,IL1B,LTC4S,NFKBIA,PLG,POR,PPARG,S1PR1,SERPINC1,SOD1,VEGFA	20
Small Molecule Biochemistry	metabolism of eicosanoid	3.14e-05	-3.502	AGT,APOE,C5,CFTR,CYP2C8,CYP4A11,CYP4F8,DBP,F2,IGF1,IL1B,LTC4S,NFKBIA,PLG,POR,PPARG,S1PR1,SERPINC1,SOD1,VEGFA	20
Lipid Metabolism	release of lipid	2e-05	-3.461	AGT,APOE,AR,BCL6,C3,C5,CAV2,COMT,F2,FABP4,FAS,GHR,IL1B,LPIN1,NPY,PLG,S100A10,SERPINC1,VEGFA	19
Molecular Transport	release of lipid	2e-05	-3.461	AGT,APOE,AR,BCL6,C3,C5,CAV2,COMT,F2,FABP4,FAS,GHR,IL1B,LPIN1,NPY,PLG,S100A10,SERPINC1,VEGFA	19
Small Molecule Biochemistry	release of lipid	2e-05	-3.461	AGT,APOE,AR,BCL6,C3,C5,CAV2,COMT,F2,FABP4,FAS,GHR,IL1B,LPIN1,NPY,PLG,S100A10,SERPINC1,VEGFA	19
Molecular Transport	secretion of molecule	2.27e-08	-2.906	ABCG5,ACADS,ADORA1,AGT,ANG,ANXA2,APOA4,APOE,BHLHE40,BMP2,C5,CA2,CD300C,CFTR,CHRNB2,CP,Cxcl12,CYP3A4,F2,FABP4,FAS,FGF21,GDNF,IGF1,IL1B,INHBA,KRT20,KRT8,LIN7A,LRP2,NFIL3,NPY,NRTN,P2RY2,PPARA,RTN4,Scg5,SEL1L,SGK1,SMPD3,SOD1,SREBF1,TTPA	43
Molecular Transport	transport of molecule	6.39e-10	-2.899	Abcb1b,ABCC8,ABCG5,ACADS,ACSL1,ADORA1,AGT,AKAP5,ANG,ANXA2,APOA4,APOC1,Apoc3,APOE,AQP5,AR,B2M,BCL6,BHLHE40,BMP2,C3,C5,CA2,CD300C,CFTR,CHRNB2,CLCNKA,CLDN2,CLIC5,CP,CROT,Cxcl12,CYP3A4,DDC,F2,FABP2,FABP4,FABP7,FAS,FGF21,FXYD1,FXYD2,G6PC,Gckr,GDNF,GIF,HHEX,HPX,IGF1,IL1B,INHBA,KCNB1,KCNK5,KRT20,KRT8,LIN7A,LRP2,NDRG2,NFIL3,NFKBIA,NPY,Nrg1,NRTN,NTF3,NUP205,P2RY2,PER2,PPARA,PPARG,RAN,RILP,RTN4,Scg5,SCP2,S…	97
Lipid Metabolism	fatty acid metabolism	3.63e-13	-2.83	Abcb1b,ABCG5,ACLY,Acot1,ACSL1,AGT,APOA4,APOC1,APOC2,Apoc3,APOE,BAAT,BAK1,C5,CAV2,Ces1d,CFTR,CROT,CYP2C8,CYP3A4,CYP4A11,CYP4F8,DBP,ELOVL2,F2,FABP2,FABP4,FABP7,FAS,Fasn,GHR,IGF1,IL1B,INSIG2,LPIN1,LTC4S,MID1IP1,NFKBIA,NQO1,PHGDH,PLG,POR,PPARA,PPARD,PPARG,S1PR1,SCP2,SERPINC1,SLC27A5,SMPD3,SOD1,SREBF1,TSPO,VEGFA	54
Small Molecule Biochemistry	fatty acid metabolism	3.63e-13	-2.83	Abcb1b,ABCG5,ACLY,Acot1,ACSL1,AGT,APOA4,APOC1,APOC2,Apoc3,APOE,BAAT,BAK1,C5,CAV2,Ces1d,CFTR,CROT,CYP2C8,CYP3A4,CYP4A11,CYP4F8,DBP,ELOVL2,F2,FABP2,FABP4,FABP7,FAS,Fasn,GHR,IGF1,IL1B,INSIG2,LPIN1,LTC4S,MID1IP1,NFKBIA,NQO1,PHGDH,PLG,POR,PPARA,PPARD,PPARG,S1PR1,SCP2,SERPINC1,SLC27A5,SMPD3,SOD1,SREBF1,TSPO,VEGFA	54
Lipid Metabolism	secretion of lipid	1.64e-06	-2.77	ABCG5,ACADS,AGT,APOA4,APOE,BHLHE40,BMP2,F2,FABP4,IGF1,IL1B,INHBA,NFIL3,NPY,P2RY2,PPARA,SOD1,SREBF1,TTPA	19
Molecular Transport	secretion of lipid	1.64e-06	-2.77	ABCG5,ACADS,AGT,APOA4,APOE,BHLHE40,BMP2,F2,FABP4,IGF1,IL1B,INHBA,NFIL3,NPY,P2RY2,PPARA,SOD1,SREBF1,TTPA	19
Small Molecule Biochemistry	secretion of lipid	1.64e-06	-2.77	ABCG5,ACADS,AGT,APOA4,APOE,BHLHE40,BMP2,F2,FABP4,IGF1,IL1B,INHBA,NFIL3,NPY,P2RY2,PPARA,SOD1,SREBF1,TTPA	19
Lipid Metabolism	conversion of fatty acid	2.56e-06	-2.577	ACLY,CFTR,CROT,CYP2C8,CYP3A4,FABP4,IL1B,LTC4S,SREBF1	9
Small Molecule Biochemistry	conversion of fatty acid	2.56e-06	-2.577	ACLY,CFTR,CROT,CYP2C8,CYP3A4,FABP4,IL1B,LTC4S,SREBF1	9
Cell Death and Survival	cell death of tumor cell lines	2.18e-11	-2.573	ACER2,ADI1,ADORA1,AGT,ANG,ANXA2,APOE,AR,B2M,BAK1,BCL6,BHLHE40,BMF,BMP2,C5,CCNG1,CCT5,Cd24a,CDKN1A,CFH,CIDEB,COL4A1,CREM,CUL7,CYP3A4,DUSP1,EIF4EBP1,ENC1,EPHB6,EZR,FAS,FKBP5,G0S2,G6PD,GADD45G,GDNF,GNB2L1,GPX2,GSTP1,HERPUD1,HSPA1A/HSPA1B,HSPA5,HSPB1,IGF1,IGFBP1,IGFBP2,IL1B,IL6R,INHBA,IRX1,JUND,KCNB1,KIFC3,KLF9,MGMT,MMP7,MMS22L,NDRG2,NEU2,NFIL3,NFKBIA,NME4,NOX4,NPY,NQO1,NTF3,NUP205,PFKFB1,PLA2G7,PLG,…	99
Small Molecule Biochemistry	incorporation of thymidine	8.19e-07	-2.536	AGT,ANG,AR,BMP2,CDKN1A,CREM,F2,FAS,GDNF,GHR,IGF1,INHBA,VEGFA	13
DNA Replication, Recombination, and Repair	incorporation of thymidine	8.19e-07	-2.536	AGT,ANG,AR,BMP2,CDKN1A,CREM,F2,FAS,GDNF,GHR,IGF1,INHBA,VEGFA	13
Nucleic Acid Metabolism	incorporation of thymidine	8.19e-07	-2.536	AGT,ANG,AR,BMP2,CDKN1A,CREM,F2,FAS,GDNF,GHR,IGF1,INHBA,VEGFA	13
Lipid Metabolism	concentration of sterol	1.53e-12	-2.265	ABCG5,AGT,Akr1b7,ANGPTL4,APOA4,APOC1,APOE,APOM,CDKN1A,Ces1d,CYP3A5,DUSP1,FABP2,FABP4,FGF21,FGL1,G6PC,GHR,HP,IGF1,IL1B,LPGAT1,LRP2,MOGAT2,POR,PPARA,PPARD,PPARG,RGN,SCP2,SLC1A2,SORT1,SPP1,SREBF1,STARD4,TCF7L2	36
Molecular Transport	concentration of sterol	1.53e-12	-2.265	ABCG5,AGT,Akr1b7,ANGPTL4,APOA4,APOC1,APOE,APOM,CDKN1A,Ces1d,CYP3A5,DUSP1,FABP2,FABP4,FGF21,FGL1,G6PC,GHR,HP,IGF1,IL1B,LPGAT1,LRP2,MOGAT2,POR,PPARA,PPARD,PPARG,RGN,SCP2,SLC1A2,SORT1,SPP1,SREBF1,STARD4,TCF7L2	36
Small Molecule Biochemistry	concentration of sterol	1.53e-12	-2.265	ABCG5,AGT,Akr1b7,ANGPTL4,APOA4,APOC1,APOE,APOM,CDKN1A,Ces1d,CYP3A5,DUSP1,FABP2,FABP4,FGF21,FGL1,G6PC,GHR,HP,IGF1,IL1B,LPGAT1,LRP2,MOGAT2,POR,PPARA,PPARD,PPARG,RGN,SCP2,SLC1A2,SORT1,SPP1,SREBF1,STARD4,TCF7L2	36
Cell Death and Survival	apoptosis of tumor cell lines	3.8e-12	-2.194	ADI1,ADORA1,AGT,ANXA2,APOE,AR,B2M,BAK1,BCL6,BHLHE40,BMF,BMP2,C5,CCNG1,Cd24a,CDKN1A,CFH,CIDEB,COL4A1,CREM,DUSP1,EIF4EBP1,ENC1,EPHB6,EZR,FAS,FKBP5,G0S2,G6PD,GADD45G,GDNF,GNB2L1,GPX2,GSTP1,HSPA1A/HSPA1B,HSPA5,HSPB1,IGF1,IGFBP1,IL1B,IL6R,INHBA,IRX1,JUND,KCNB1,KIFC3,KLF9,MMP7,NDRG2,NEU2,NFIL3,NFKBIA,NME4,NOX4,NQO1,NTF3,PLA2G7,PLG,PPARD,PPARG,PRODH,PTK6,PTPN13,RB1,RHOC,RNF144B,RPS19,RTN4,S100A11,SDC2,S…	85
Cell Cycle	G1 phase	9.39e-05	-2.192	AGT,APOE,BAK1,BHLHE40,BMP2,CCNG1,CD180,CDKN1A,CREM,DUSP1,EIF4EBP1,GADD45G,GHR,GNB2L1,ID2,ID4,IGF1,IL1B,INHBA,NFKBIA,PPARA,PPARG,RB1,SEL1L,SPTAN1,TYMS,VEGFA	27
Cellular Function and Maintenance	depolarization of cellular membrane	1.13e-05	-2.18	ABCC8,CDKN1A,CFTR,CHRNB2,F2,FAS,HSPA1A/HSPA1B,IL1B,PLG,SLC1A2	10
Cellular Assembly and Organization	depolarization of cellular membrane	1.13e-05	-2.18	ABCC8,CDKN1A,CFTR,CHRNB2,F2,FAS,HSPA1A/HSPA1B,IL1B,PLG,SLC1A2	10
Small Molecule Biochemistry	oxidation of hormone	1.03e-05	-2.169	CYP2C19,CYP2C8,CYP3A4,CYP3A5,HSD17B6,POR	6
Energy Production	oxidation of hormone	1.03e-05	-2.169	CYP2C19,CYP2C8,CYP3A4,CYP3A5,HSD17B6,POR	6
Endocrine System Development and Function	oxidation of hormone	1.03e-05	-2.169	CYP2C19,CYP2C8,CYP3A4,CYP3A5,HSD17B6,POR	6
Cellular Growth and Proliferation	proliferation of mononuclear leukocytes	6.87e-05	-2.137	A2M,APOE,B2M,BCL6,BHLHE40,C1QBP,C3,CD180,Cd24a,CD276,CD300C,CDKN1A,CHRNB2,CLEC10A,Cxcl12,DUSP1,EFNA1,EPHB6,EXTL1,FAS,GSTP1,HLA-DQB1,HSPA1A/HSPA1B,HSPA5,ID2,IGF1,IGFBP2,IL1B,IL6R,INHBA,JUND,KLF9,LGALS4,LPIN1,MBL2,NFKBIA,NPY,PPARG,S1PR1,SPP1,TNFSF13,TP53INP1,VEGFA,ZBTB16	44
Cellular Development	proliferation of mononuclear leukocytes	6.87e-05	-2.137	A2M,APOE,B2M,BCL6,BHLHE40,C1QBP,C3,CD180,Cd24a,CD276,CD300C,CDKN1A,CHRNB2,CLEC10A,Cxcl12,DUSP1,EFNA1,EPHB6,EXTL1,FAS,GSTP1,HLA-DQB1,HSPA1A/HSPA1B,HSPA5,ID2,IGF1,IGFBP2,IL1B,IL6R,INHBA,JUND,KLF9,LGALS4,LPIN1,MBL2,NFKBIA,NPY,PPARG,S1PR1,SPP1,TNFSF13,TP53INP1,VEGFA,ZBTB16	44
Hematological System Development and Function	proliferation of mononuclear leukocytes	6.87e-05	-2.137	A2M,APOE,B2M,BCL6,BHLHE40,C1QBP,C3,CD180,Cd24a,CD276,CD300C,CDKN1A,CHRNB2,CLEC10A,Cxcl12,DUSP1,EFNA1,EPHB6,EXTL1,FAS,GSTP1,HLA-DQB1,HSPA1A/HSPA1B,HSPA5,ID2,IGF1,IGFBP2,IL1B,IL6R,INHBA,JUND,KLF9,LGALS4,LPIN1,MBL2,NFKBIA,NPY,PPARG,S1PR1,SPP1,TNFSF13,TP53INP1,VEGFA,ZBTB16	44
Lipid Metabolism	conversion of lipid	3.07e-15	-2.129	ACLY,ADH4,AMBP,ANGPTL4,APOE,CFTR,CROT,CYP2C19,CYP2C8,CYP3A4,CYP3A7,CYP4A11,FABP4,GSTP1,HPX,Hsd3b4 (includes others),IL1B,LTC4S,MT1E,MT1H,NOX4,POR,PPARA,SH3BP5,SOD1,SREBF1,STS,TTPA	28
Small Molecule Biochemistry	conversion of lipid	3.07e-15	-2.129	ACLY,ADH4,AMBP,ANGPTL4,APOE,CFTR,CROT,CYP2C19,CYP2C8,CYP3A4,CYP3A7,CYP4A11,FABP4,GSTP1,HPX,Hsd3b4 (includes others),IL1B,LTC4S,MT1E,MT1H,NOX4,POR,PPARA,SH3BP5,SOD1,SREBF1,STS,TTPA	28
Cellular Growth and Proliferation	proliferation of blood cells	3.43e-05	-2.117	A2M,APOE,B2M,BCL6,BHLHE40,C1QBP,C3,CD180,Cd24a,CD276,CD300C,CDKN1A,CHRNB2,CLEC10A,Cxcl12,CXCL16,DUSP1,EFNA1,EPHB6,EXTL1,FAS,GSTP1,HLA-DQB1,HSPA1A/HSPA1B,HSPA5,ID2,IGF1,IGFBP2,IL1B,IL6R,INHBA,JUND,KLF9,LGALS4,LPIN1,MAFB,MBL2,MRAS,NFKBIA,NPY,PF4,PPARG,RPS19,S1PR1,SLC29A1,SPP1,TNFSF13,TP53INP1,VEGFA,ZBTB16	50
Cellular Development	proliferation of blood cells	3.43e-05	-2.117	A2M,APOE,B2M,BCL6,BHLHE40,C1QBP,C3,CD180,Cd24a,CD276,CD300C,CDKN1A,CHRNB2,CLEC10A,Cxcl12,CXCL16,DUSP1,EFNA1,EPHB6,EXTL1,FAS,GSTP1,HLA-DQB1,HSPA1A/HSPA1B,HSPA5,ID2,IGF1,IGFBP2,IL1B,IL6R,INHBA,JUND,KLF9,LGALS4,LPIN1,MAFB,MBL2,MRAS,NFKBIA,NPY,PF4,PPARG,RPS19,S1PR1,SLC29A1,SPP1,TNFSF13,TP53INP1,VEGFA,ZBTB16	50
Cellular Movement	chemoattraction	2.78e-05	-2.113	C3,C5,Cxcl12,EFNA1,GDNF,IL1B,NTF3,PF4,SERPINC1,VEGFA	10
Lipid Metabolism	concentration of cholesterol	6.9e-12	-2.105	ABCG5,AGT,Akr1b7,ANGPTL4,APOA4,APOC1,APOE,APOM,CDKN1A,Ces1d,CYP3A5,DUSP1,FABP2,FABP4,FGF21,FGL1,G6PC,GHR,HP,IL1B,LPGAT1,MOGAT2,POR,PPARA,PPARD,PPARG,RGN,SCP2,SLC1A2,SORT1,SPP1,SREBF1,STARD4,TCF7L2	34
Molecular Transport	concentration of cholesterol	6.9e-12	-2.105	ABCG5,AGT,Akr1b7,ANGPTL4,APOA4,APOC1,APOE,APOM,CDKN1A,Ces1d,CYP3A5,DUSP1,FABP2,FABP4,FGF21,FGL1,G6PC,GHR,HP,IL1B,LPGAT1,MOGAT2,POR,PPARA,PPARD,PPARG,RGN,SCP2,SLC1A2,SORT1,SPP1,SREBF1,STARD4,TCF7L2	34
Small Molecule Biochemistry	concentration of cholesterol	6.9e-12	-2.105	ABCG5,AGT,Akr1b7,ANGPTL4,APOA4,APOC1,APOE,APOM,CDKN1A,Ces1d,CYP3A5,DUSP1,FABP2,FABP4,FGF21,FGL1,G6PC,GHR,HP,IL1B,LPGAT1,MOGAT2,POR,PPARA,PPARD,PPARG,RGN,SCP2,SLC1A2,SORT1,SPP1,SREBF1,STARD4,TCF7L2	34
Molecular Transport	quantity of metal	7.29e-06	-2.04	A2M,ABCC8,ADORA1,AGT,APOE,B2M,BMP2,C3,C5,CLDN2,CP,EPHB6,F2,FABP4,FAS,GNA14,HERPUD1,HP,HPX,HSPA5,IGF1,IL1B,JUND,Lyz1/Lyz2,MT1E,MT1H,NPY,NTF3,P2RY2,PLG,PRLR,S1PR1,SGK1,SOD1,SPP1,VEGFA	36
Organismal Survival	survival of organism	4.04e-10	-2.02	Abcb1b,ADORA1,AGT,APOE,AR,BAK1,BCL6,C3,C5,CCNG1,CDKN1A,CFTR,Cxcl12,CYP3A5,DIO3,DUSP1,EIF4EBP1,F2,F7,F9,FAS,GDNF,GSTP1,HP,HRG,HSPA1A/HSPA1B,ID2,IGF1,IL1B,IL6R,INHBA,KRT19,Lyz1/Lyz2,Masp1,MEOX2,MGMT,MT1E,MT1H,MUT,NFKBIA,Nrg1,NTF3,PLG,PPARD,PPARG,PROM1,RB1,SERPINC1,SLC1A2,SLC4A1,SOD1,SPP1,SREBF1,TYMS,VEGFA	55
Free Radical Scavenging	generation of reactive oxygen species	2.97e-06	-2.018	AGT,ALDH2,ATPIF1,C5,CDKN1A,CFH,CYP2C8,FAS,HP,HSPB1,IGF1,IL1B,MBL2,NOX4,PPARA,PRODH,SH3BP5,SOD1,SREBF1	19
Cellular Growth and Proliferation	proliferation of immune cells	1.18e-05	-2.017	A2M,APOE,B2M,BCL6,BHLHE40,C1QBP,C3,CD180,Cd24a,CD276,CD300C,CDKN1A,CHRNB2,CLEC10A,Cxcl12,CXCL16,DUSP1,EFNA1,EPHB6,EXTL1,FAS,GSTP1,HLA-DQB1,HSPA1A/HSPA1B,HSPA5,ID2,IGF1,IGFBP2,IL1B,IL6R,INHBA,JUND,KLF9,LGALS4,LPIN1,MAFB,MBL2,MRAS,NFKBIA,NPY,PF4,PPARG,S1PR1,SLC29A1,SPP1,TNFSF13,TP53INP1,VEGFA,ZBTB16	49
Cellular Development	proliferation of immune cells	1.18e-05	-2.017	A2M,APOE,B2M,BCL6,BHLHE40,C1QBP,C3,CD180,Cd24a,CD276,CD300C,CDKN1A,CHRNB2,CLEC10A,Cxcl12,CXCL16,DUSP1,EFNA1,EPHB6,EXTL1,FAS,GSTP1,HLA-DQB1,HSPA1A/HSPA1B,HSPA5,ID2,IGF1,IGFBP2,IL1B,IL6R,INHBA,JUND,KLF9,LGALS4,LPIN1,MAFB,MBL2,MRAS,NFKBIA,NPY,PF4,PPARG,S1PR1,SLC29A1,SPP1,TNFSF13,TP53INP1,VEGFA,ZBTB16	49
Hematological System Development and Function	proliferation of immune cells	1.18e-05	-2.017	A2M,APOE,B2M,BCL6,BHLHE40,C1QBP,C3,CD180,Cd24a,CD276,CD300C,CDKN1A,CHRNB2,CLEC10A,Cxcl12,CXCL16,DUSP1,EFNA1,EPHB6,EXTL1,FAS,GSTP1,HLA-DQB1,HSPA1A/HSPA1B,HSPA5,ID2,IGF1,IGFBP2,IL1B,IL6R,INHBA,JUND,KLF9,LGALS4,LPIN1,MAFB,MBL2,MRAS,NFKBIA,NPY,PF4,PPARG,S1PR1,SLC29A1,SPP1,TNFSF13,TP53INP1,VEGFA,ZBTB16	49
Lipid Metabolism	concentration of lipid	6.06e-21	-2.007	AADAC,Abcb1b,ABCC8,ABCG5,ACLY,ACSL1,ADORA1,AGT,Akr1b7,ANGPTL4,ANXA5,APOA4,APOC1,APOC4,APOE,APOM,AR,C3,C5,CDKN1A,Ces1d,CFH,CFTR,CIDEB,COMT,CYP3A5,CYP3A7,DUSP1,EPHB6,EXTL1,F2,F7,FABP2,FABP4,FAS,FGF21,FGL1,G6PC,GHR,HADH,HP,IGF1,IL1B,INHBA,LPGAT1,LPIN1,LRAT,LRP2,LTC4S,MOGAT2,MRAS,NEU2,NME4,NPY,NQO1,P2RY2,PFKFB1,PHGDH,PLG,POR,PPARA,PPARD,PPARG,PRLR,PRODH,RGN,RILP,Scg5,SCP2,SERPINC1,SGK1,SIK1,SLC1A2,SL…	84
Molecular Transport	concentration of lipid	6.06e-21	-2.007	AADAC,Abcb1b,ABCC8,ABCG5,ACLY,ACSL1,ADORA1,AGT,Akr1b7,ANGPTL4,ANXA5,APOA4,APOC1,APOC4,APOE,APOM,AR,C3,C5,CDKN1A,Ces1d,CFH,CFTR,CIDEB,COMT,CYP3A5,CYP3A7,DUSP1,EPHB6,EXTL1,F2,F7,FABP2,FABP4,FAS,FGF21,FGL1,G6PC,GHR,HADH,HP,IGF1,IL1B,INHBA,LPGAT1,LPIN1,LRAT,LRP2,LTC4S,MOGAT2,MRAS,NEU2,NME4,NPY,NQO1,P2RY2,PFKFB1,PHGDH,PLG,POR,PPARA,PPARD,PPARG,PRLR,PRODH,RGN,RILP,Scg5,SCP2,SERPINC1,SGK1,SIK1,SLC1A2,SL…	84
Small Molecule Biochemistry	concentration of lipid	6.06e-21	-2.007	AADAC,Abcb1b,ABCC8,ABCG5,ACLY,ACSL1,ADORA1,AGT,Akr1b7,ANGPTL4,ANXA5,APOA4,APOC1,APOC4,APOE,APOM,AR,C3,C5,CDKN1A,Ces1d,CFH,CFTR,CIDEB,COMT,CYP3A5,CYP3A7,DUSP1,EPHB6,EXTL1,F2,F7,FABP2,FABP4,FAS,FGF21,FGL1,G6PC,GHR,HADH,HP,IGF1,IL1B,INHBA,LPGAT1,LPIN1,LRAT,LRP2,LTC4S,MOGAT2,MRAS,NEU2,NME4,NPY,NQO1,P2RY2,PFKFB1,PHGDH,PLG,POR,PPARA,PPARD,PPARG,PRLR,PRODH,RGN,RILP,Scg5,SCP2,SERPINC1,SGK1,SIK1,SLC1A2,SL…	84
Free Radical Scavenging	metabolism of reactive oxygen species	3.48e-07	-2.006	AGT,ALDH2,APOA4,APOC2,APOE,ATPIF1,BAK1,BMP2,C3,C5,CDKN1A,CFH,CYP2C8,CYP3A4,DUSP1,F2,F7,FAS,GNB2L1,HP,HSPB1,IGF1,IL1B,JUND,MBL2,NFKBIA,NOX4,NPY,NQO1,PPARA,PPARG,PRODH,RB1,SH3BP5,SOD1,SPP1,SREBF1,TMBIM6	38
Organismal Development	size of body	8.38e-07	-2.001	AGT,ALPL,ANGPTL4,ANXA2,ANXA7,APOE,AQP5,AR,BCL6,BMF,C3,CDKN1A,CFTR,CIDEB,DIO3,DUSP1,EIF4EBP1,EPHB6,FABP4,FGF21,G6PD,GHR,GPX2,H1F0,ID2,IGF1,IGFALS,IRX5,KRT8,MAN2B1,MARCKS,Masp1,MEOX2,Mug1/Mug2,MUT,NFKBIA,NQO1,NTF3,PER2,PKDCC,PLG,POR,PPARD,PRLR,Pzp,RB1,RGN,Scg5,SLC25A25,SLC29A1,SLC4A1,SOD1,SPP1,STARD13,STARD4,SULF2,VEGFA	57
Lipid Metabolism	release of epoprostenol	7.43e-06	-2	F2,IL1B,SERPINC1,VEGFA	4
Molecular Transport	release of epoprostenol	7.43e-06	-2	F2,IL1B,SERPINC1,VEGFA	4
Small Molecule Biochemistry	release of epoprostenol	7.43e-06	-2	F2,IL1B,SERPINC1,VEGFA	4
Drug Metabolism	release of epoprostenol	7.43e-06	-2	F2,IL1B,SERPINC1,VEGFA	4

## Sheet: Table_S4
Table_S4. Toxicological pathways affected by furan (2mg/kg bw/day) in males predicted by IPA.
Category	Function	p-Value	Activation z-score	Molecules	# Molecules
Increased
Liver Damage	injury of liver	2.73e-05	2.01	APOE,CDKN1A,CFH,F2,FAS,INHBA,JUND,KRT8,PPARA,RGN,SH3BP5,SOD1,SPP1	13
Liver Inflammation/Hepatitis	inflammation of liver	2.33e-05	2.03	ADORA1,APOE,BCL6,C3,C4A/C4B,FAS,GSTP1,HP,HPX,IGFBP1,Mug1/Mug2,PF4,POR,PPARA,PPARG,Pzp,Scg5,SCP2,SOD1,SPP1,TIMP1	21
Liver Necrosis/Cell Death	necrosis of liver	2.9e-11	2.092	APOE,AR,BAK1,BMF,C3,CDKN1A,CFH,FAS,G6PC,IGF1,IGFBP1,INHBA,JUND,KRT8,MT1E,MT1H,Mug1/Mug2,NFKBIA,PLG,PPARA,Pzp,RB1,RGN,Scg5,SH3BP5,SLC25A4,SLC26A1,SOD1,TIMP1,TMBIM6	30
Liver Necrosis/Cell Death	cell death of liver cells	2.55e-07	2.144	APOE,AR,BAK1,BMF,CDKN1A,CFH,FAS,IGF1,IGFBP1,INHBA,JUND,KRT8,NFKBIA,PLG,PPARA,RB1,RGN,SH3BP5,SLC25A4,TIMP1,TMBIM6	21
Decreased
Liver Hemorrhaging	bleeding of liver	0.00814	-2	FAS,KRT8,MT1E,MT1H	4
Cardiac Dilation	dilation of heart ventricle	0.0451	-2	DDC,JUND,SPP1,TIMP1	4

## Sheet: Table_S5
Table_S5. Upstream activator that are consistent with the observed gene expression changes following exposure to furan (2mg/kg bw/day) in male and female rats predicted using IPA.
Female				Male
Upstream Regulator	Molecule Type	Activation z-score	p-value	Upstream Regulator	Molecule Type	Activation z-score	p-value
Inhibited				Inhibited
phorbol myristate acetate	chemical drug	-2.77	0.05	22(R)-hydroxycholesterol	chemical - endogenous mammalian	-2.43	<0.001
CREB1	transcription regulator	-2.65	<0.001	prostaglandin E2	chemical - endogenous mammalian	-2.04	<0.001
LEP	growth factor	-2.55	0.01	leukotriene D4	chemical - endogenous mammalian	-2	0.04
NFKBIA	transcription regulator	-2.24	<0.001	17-alpha-ethinylestradiol	chemical drug	-2.88	<0.001
tretinoin	chemical - endogenous mammalian	-2.06	<0.001	(+)-MK-801	chemical drug	-2.37	<0.001
IL6	cytokine	-2.06	<0.001	dimethyl sulfoxide	chemical drug	-2.02	<0.001
Activated				cycloheximide	chemical reagent	-3.09	<0.001
RBPJ	transcription regulator	2	<0.001	forskolin	chemical toxicant	-2.88	<0.001
ESR2	ligand-dependent nuclear receptor	2	<0.001	Ncoa-Nr1i2-Rxra	complex	-2.24	<0.001
SB203580	chemical - kinase inhibitor	2.04	<0.001	OSM	cytokine	-2.51	<0.001
U0126	chemical - kinase inhibitor	2.17	0.03	LIPE	enzyme	-2.19	<0.001
1,2-dithiol-3-thione	chemical reagent	2.22	0.01	ACOX1	enzyme	-2.01	<0.001
note; bold italic fond indicated commone regulators between male and female				Creb	group	-2.65	<0.001
				Hdac	group	-2.28	<0.001
				Calmodulin	group	-2	0.05
				SCAP	other	-2.23	0.01
				MMP2	peptidase	-2.22	<0.001
				HNF4A	transcription regulator	-2.88	<0.001
				FOXA3	transcription regulator	-2.22	<0.001
				FOXM1	transcription regulator	-2.21	0.05
				HIF1A	transcription regulator	-2.2	<0.001
				CREB1	transcription regulator	-2.19	<0.001
				STAT5B	transcription regulator	-2.01	<0.001
				ITGB1	transmembrane receptor	-2.13	0.04
				IL6ST	transmembrane receptor	-2	<0.001
				Activated			<0.001
				cyclosporin A	biologic drug	2.14	<0.001
				ascorbic acid	chemical - endogenous mammalian	2.38	<0.001
				cisplatin	chemical drug	2.01	<0.001
				captopril	chemical drug	2.08	<0.001
				trans-hydroxytamoxifen	chemical drug	2.14	0.01
				3,3'-diindolylmethane	chemical drug	2.16	0.01
				genistein	chemical drug	2.16	<0.001
				fenretinide	chemical drug	2.18	<0.001
				bardoxolone	chemical drug	2.21	<0.001
				ciprofibrate	chemical drug	2.35	<0.001
				methapyrilene	chemical drug	2.36	<0.001
				cephaloridine	chemical drug	2.36	<0.001
				fenofibrate	chemical drug	2.41	<0.001
				sulforafan	chemical drug	2.78	<0.001
				methylprednisolone	chemical drug	3.15	<0.001
				nitrofurantoin	chemical drug	4.1	<0.001
				fucoidin	chemical reagent	2	<0.001
				1,2-dithiol-3-thione	chemical reagent	2	<0.001
				fenamic acid	chemical reagent	2.03	<0.001
				diethylmaleate	chemical toxicant	2.24	<0.001
				bromobenzene	chemical toxicant	2.33	<0.001
				SPP1	cytokine	2.01	<0.001
				CYP1A1	enzyme	2.18	<0.001
				FGFR2	kinase	2.45	<0.001
				TP53	transcription regulator	2.03	<0.001
				RBPJ	transcription regulator	2.53	<0.001
				SLC29A1	transporter	2	<0.001

## Sheet: Table_S6
Table_S6 Chemicals with similar gene expression profiles to furan (2 mg/kg bw/day) identified in NextBio.
Female				Male
score	compounds	# Studies	Correlation	score	compounds	# Studies	Correlation
87.8215	Carmustine	6	positive	92.8203	Thioacetamide	10	positive
87.4969	Lorazepam	4	positive	90.0392	Nafenopin	4	positive
87.3235	Methimazole	5	positive	90.0291	Methapyrilene	11	positive
87.1544	Ticlopidine	6	positive	87.7517	Mestranol	4	positive
86.9895	phenothiazine	4	positive	86.9862	Chloroform	4	positive
86.504	Methapyrilene	10	positive	86.3512	anastrozole	4	positive
86.1913	pantoprazole	4	positive	86.2945	Estriol	5	positive
85.3551	Thioacetamide	9	positive	84.104	Miconazole	5	positive
84.6752	Cyproterone Acetate	5	positive	82.6897	Stavudine	6	positive
84.3364	2-Acetylaminofluorene	7	positive	81.9217	Ethambutol	6	positive
84.0335	Lomustine	6	positive	81.8955	artemisinine	4	positive
83.7893	Propylthiouracil	7	positive	81.7237	pantoprazole	5	positive
83.365	anastrozole	4	positive	81.6641	Carbon Tetrachloride	12	positive
82.6931	Disulfiram	6	positive	80.7258	bromobenzene	7	positive
82.4694	Clonazepam	4	positive	80.4522	rabeprazole	6	positive
82.2436	salicylamide	4	positive	80.0337	Clonazepam	4	positive
81.7726	Stavudine	6	positive	Note: bold font indicates common chemicals in both genders.
81.7104	Ethambutol	5	positive
81.4132	Chlormadinone Acetate	4	positive
81.4052	Pyrazinamide	4	positive
81.3128	Nafenopin	4	positive
81.295	coumarin	4	positive
81.2646	Praziquantel	4	positive
80.0616	Clotrimazole	7	positive

## Sheet: Table_S7
Table_S7. Median BMDs and BMDLs for gene expression changes with IPA pathways.
Males						Females
Pathway Name	All Items	Items with BMD <= Highest Dose	Percentage(%)	BMD Median (mg/kg)	BMDL Median (mg/kg)	Pathway Name	All Items	Items with BMD <= Highest Dose	Percentage(%)	BMD Median (mg/kg)	BMDL Median(mg/kg)
p38 MAPK Signaling	108	5	4.62963	0.0804767	0.0462716	Inhibition of Matrix Metalloproteases	36	2	5.55556	0.602731	0.402301
RAR Activation	162	5	3.08642	0.147062	0.0462716	Protein Kinase A Signaling	342	4	1.16959	0.673361	0.394495
ERK/MAPK Signaling	176	6	3.40909	0.171235	0.0411907	Ephrin Receptor Signaling	162	4	2.46914	0.677019	0.418187
Aryl Hydrocarbon Receptor Signaling	127	8	6.29921	0.458303	0.228225	IL-1 Signaling	89	2	2.24719	0.702731	0.464308
Glucocorticoid Receptor Signaling	239	12	5.02092	0.47726	0.307926	Gαi Signaling	115	2	1.73913	0.710205	0.464195
Atherosclerosis Signaling	109	5	4.58716	0.582858	0.0361098	RhoGDI Signaling	157	2	1.27389	0.726842	0.464195
NRF2-mediated Oxidative Stress Response	169	8	4.73373	0.617349	0.468955	Role of NFAT in Cardiac Hypertrophy	165	2	1.21212	0.855391	0.49071
Sertoli Cell-Sertoli Cell Junction Signaling	165	8	4.84848	0.680751	0.408207	Role of NFAT in Regulation of the Immune Response	141	2	1.41844	0.855391	0.49071
Germ Cell-Sertoli Cell Junction Signaling	144	6	4.16667	0.680751	0.408207	Cardiac adrenergic Signaling	125	2	1.6	0.855391	0.49071
Breast Cancer Regulation by Stathmin1	174	6	3.44828	0.692704	0.415024	EIF2 Signaling	157	2	1.27389	0.891567	0.52464
Clathrin-mediated Endocytosis Signaling	166	5	3.01205	0.708506	0.352258	eNOS Signaling	117	2	1.7094	0.948331	0.572329
Pyrimidine Deoxyribonucleotides De Novo Biosynthesis I	12	3	25	0.733747	0.547073	ILK Signaling	167	2	1.1976	0.951765	0.57248
Xenobiotic Metabolism Signaling	231	11	4.7619	0.780707	0.577466	IGF-1 Signaling	95	2	2.10526	1.07984	0.605445
Axonal Guidance Signaling	392	12	3.06122	0.792785	0.494623	NRF2-mediated Oxidative Stress Response	169	2	1.18343	1.11629	0.76967
eNOS Signaling	117	7	5.98291	0.81025	0.596266	Axonal Guidance Signaling	392	5	1.27551	1.15018	0.798601
Regulation of eIF4 and p70S6K Signaling	130	5	3.84615	0.838276	0.613873	Tryptophan Degradation X (Mammalian, via Tryptamine)	16	2	12.5	1.43667	0.945008
Hepatic Fibrosis / Hepatic Stellate Cell Activation	128	8	6.25	0.925451	0.666994
Serotonin Degradation	41	5	12.1951	0.927106	0.668237	Note: Bold font indicates common pathways between genders.
Oxidative Ethanol Degradation III	15	3	20	0.927106	0.668237	All Items: the total number of genes involved in pathway
Endothelin-1 Signaling	162	6	3.7037	0.942778	0.526606	Items with BMD<=highest dose: the number of genes with BMD less than 2 mg/kg bw
Tryptophan Degradation X (Mammalian, via Tryptamine)	16	4	25	0.943388	0.674335	Percentage: the percentage of Items with BMD<=2 mg/kg bw to all items.
IL-6 Signaling	112	5	4.46429	1.02689	0.726754	BMD median: the median of BMD
mTOR Signaling	166	9	5.42169	1.03124	0.729248	BMDL median: the median of the 95% lower confidence limit of BMD
AMPK Signaling	124	5	4.03226	1.03434	0.731022
EIF2 Signaling	157	11	7.00637	1.04526	0.737247
3-phosphoinositide Degradation	125	5	4	1.04718	0.738334
Ephrin Receptor Signaling	162	6	3.7037	1.04899	0.73936
Protein Kinase A Signaling	342	11	3.21637	1.05079	0.740387
Cardiac Hypertrophy Signaling	205	7	3.41463	1.05079	0.740387
IL-8 Signaling	173	7	4.04624	1.05079	0.740387
Role of NFAT in Cardiac Hypertrophy	165	5	3.0303	1.05079	0.740387
LXR/RXR Activation	108	8	7.40741	1.0625	0.74588
LPS/IL-1 Mediated Inhibition of RXR Function	186	15	8.06452	1.10279	0.692794
Hepatic Cholestasis	126	5	3.96825	1.10279	0.769532
Synaptic Long Term Depression	131	6	4.58015	1.10627	0.662652
Relaxin Signaling	128	6	4.6875	1.17344	0.806238
Ethanol Degradation II	27	5	18.5185	1.18924	0.8165
Type II Diabetes Mellitus Signaling	111	5	4.5045	1.19153	0.81772
Stearate Biosynthesis I (Animals)	34	5	14.7059	1.21084	0.827953
Acyl-CoA Hydrolysis	11	3	27.2727	1.21084	0.827953
Acute Phase Response Signaling	157	11	7.00637	1.21857	0.832027
Granulocyte Adhesion and Diapedesis	141	9	6.38298	1.22187	0.833763
Role of NFAT in Regulation of the Immune Response	141	7	4.96454	1.29608	0.87209
RhoGDI Signaling	157	8	5.09554	1.32847	0.883826
FXR/RXR Activation	79	6	7.59494	1.37538	0.907153
Induction of Apoptosis by HIV1	57	5	8.77193	1.38325	0.91553
Gαq Signaling	137	6	4.37956	1.41725	0.930144
Tec Kinase Signaling	142	5	3.52113	1.42436	0.93545
Bile Acid Biosynthesis, Neutral Pathway	10	2	20	1.43029	0.936543
PPARα/RXRα Activation	153	6	3.92157	1.43823	0.93999
Glutaryl-CoA Degradation	10	2	20	1.46218	0.943883
Signaling by Rho Family GTPases	201	8	3.9801	1.48674	0.961044
Thrombin Signaling	177	6	3.38983	1.49284	0.967294
Sperm Motility	107	5	4.6729	1.50403	0.973047
CXCR4 Signaling	143	5	3.4965	1.53843	0.988198
fMLP Signaling in Neutrophils	100	5	5	1.53843	0.988198

## Sheet: Table_S8
Table_S8 BMDs for apical endpoints in males and females treated with furan.
	male		female
Apical Endpoint	BMD (mg/kg bw)	BMDL (mg/kg bw)	BMD (mg/kg bw)	BMDL (mg/kg bw)
ALT	n	n	1.37	0.77
ALP	1.49	1.29	n	n
liver weight	3.35	2.65	1.77	1.4
T4	0.081898	0.0184373	n	n
kuffer cells pigmentation	0.03	0.02	0.11	0.05
hepatocytes apoptosis	0.03	0.02	0.2	0.07
hepatocytes bsophilia	0.328	0.12	n	n
hepatocytes anisokaryosis	1.16	0.49	n	n
biliary tract hyperplasia	1.45	0.54	2.0544	1.34
biliary tract chlangiofibrosis	1.84	1.02	4.25	1.96
Note: n indicate the BMD or BMDL could not be caulculated with the method used.

## Sheet: Table_S9
Table_S9. Genes that were significantly different between genders in control animals.
Probe	GeneSymbol	GeneName	FDR p-value	Fold Change (Male to Female)
A_44_P544661	Cyp3a2	cytochrome P450, family 3, subfamily a, polypeptide 2	0	768.218
A_64_P019361	Cyp4a2	cytochrome P450, family 4, subfamily a, polypeptide 2	0	619.397
A_64_P142564	LOC259244	alpha-2u globulin PGCL3	0	428.786
A_64_P070573	LOC298111	alpha2u globulin	0	386.48
A_64_P072451	LOC298109	alpha-2u globulin PGCL2	0	282.81
A_64_P123338	LOC259245	alpha-2u globulin PGCL5	0	265.131
A_44_P545566	Mup4	major urinary protein 4	0	264.839
A_44_P387145	LOC259245	alpha-2u globulin PGCL5	0	189.423
A_64_P136602	Mup4	major urinary protein 4	0	162.054
A_64_P117653	Mup5	major urinary protein 5	0	154.31
A_64_P058362	Cyp3a85-ps	cytochrome P450, family 3, subfamily a, polypeptide 85, pseudogene	0	151.16
A_64_P043976	ste2	estrogen sulfotransferase	0	137.665
A_44_P684199	Dhrs7	dehydrogenase/reductase (SDR family) member 7	0	125.768
A_44_P267628	LOC690226	similar to dehydrogenase/reductase (SDR family) member 7	0	114.169
A_44_P280786	Cyp2c11	cytochrome P450, subfamily 2, polypeptide 11	0	83.6741
A_64_P140856	LOC367746	similar to Spindlin-like protein 2 (SPIN-2)	0	65.5889
A_43_P13004	Cdh17	cadherin 17	0	64.9185
A_44_P313452	Spink1	serine peptidase inhibitor, Kazal type 1	0	56.4956
A_64_P101628	Hsd3b5	hydroxy-delta-5-steroid dehydrogenase, 3 beta- and steroid delta-isomerase 5	0	56.0832
A_44_P917327	Lrtm2	leucine-rich repeats and transmembrane domains 2	0	51.8852
A_64_P042127	Akr1c18	aldo-keto reductase family 1, member C18	0	34.806
A_64_P052225	Slc22a8	solute carrier family 22 (organic anion transporter), member 8	0	33.2357
A_44_P214936	Mup5	major urinary protein 5	0	30.2982
A_64_P045516	LOC685577	similar to major urinary protein 5	0	29.1957
A_44_P228859	Ust5r	integral membrane transport protein UST5r	0	27.3162
A_44_P327817	Cyp2c13	cytochrome P450, family 2, subfamily c, polypeptide 13	0	25.619
A_64_P123341	LOC259244	alpha-2u globulin PGCL3	0	24.5636
A_44_P233932	Notch1	notch 1	0	14.4864
A_43_P12724	Hao2	hydroxyacid oxidase 2 (long chain)	0	12.2348
A_44_P244851	Car3	carbonic anhydrase 3	0	12.0783
A_44_P1018957	Hsd11b1	hydroxysteroid 11-beta dehydrogenase 1	0	11.8779
A_64_P025858	Gstm3	glutathione S-transferase mu 3	0	10.8073
A_42_P585995	Nim1	serine/threonine-protein kinase NIM1	0	10.7676
A_64_P166081	Gstm3	glutathione S-transferase mu 3	0	10.6694
A_44_P360767	Spink3	serine peptidase inhibitor, Kazal type 3	0	10.3685
A_64_P136894	Omd	osteomodulin	0	10.1568
A_64_P061765	Fam89a	family with sequence similarity 89, member A	0	9.16032
A_64_P036553	Rdh2	retinol dehydrogenase 2	0	8.51021
A_64_P091926	Acnat2	acyl-coenzyme A amino acid N-acyltransferase 2	0	7.92161
A_43_P23115	Inmt	indolethylamine N-methyltransferase	0	7.68797
A_64_P015562	LOC685099	similar to holdem CG15329-PA	0	7.58823
A_64_P047226	Cyp2c37	cytochrome P450, family 2, subfamily c, polypeptide 37	0	7.30981
A_43_P11512	Spink3	serine peptidase inhibitor, Kazal type 3	0	7.13791
A_44_P488956	Marveld1	MARVEL domain containing 1	0	6.97301
A_64_P036548	Rdh2	retinol dehydrogenase 2	0	6.88267
A_42_P560894	Cyp7b1	cytochrome P450, family 7, subfamily b, polypeptide 1	0	6.82704
A_44_P1045734	Stac3	SH3 and cysteine rich domain 3	0	6.51105
A_43_P13282	Akr1c18	aldo-keto reductase family 1, member C18	0	6.44411
A_64_P091148	Tuba3a	tubulin, alpha 3A	0	6.01365
A_64_P072633	Olr59	olfactory receptor 59	0	5.93762
A_64_P064516	Kcnip1	Kv channel-interacting protein 1	0	5.92556
A_43_P21956	RGD1563706	similar to Zgc:92184	0	5.83165
A_44_P107308	Gfra1	GDNF family receptor alpha 1	0	5.62615
A_64_P070383	LOC100125368	zinc finger protein LOC100125368	0	5.35762
A_44_P351252	Olr1353	olfactory receptor 1353	0	5.1064
A_64_P060667	Reg4	regenerating islet-derived family, member 4	0	5.07114
A_64_P001249	Chrnb2	cholinergic receptor, nicotinic, beta 2 (neuronal)	0	4.9731
A_64_P037631	Ar	androgen receptor	0	4.91141
A_64_P138430	Odf3b	outer dense fiber of sperm tails 3B	0	4.90226
A_64_P089445	LOC681820	hypothetical protein LOC681820	0	4.47379
A_64_P106563	Ltc4s	leukotriene C4 synthase	0	4.28177
A_64_P006077	LOC682829	similar to benzodiazapine receptor, peripheral-like 1	0	4.23456
A_44_P523524	Slc1a6	solute carrier family 1 (high affinity aspartate/glutamate transporter), member 6	0	4.17724
A_64_P068252	Fam179a	family with sequence similarity 179, member A	0	3.98354
A_44_P154040	Nox4	NADPH oxidase 4	0	3.95493
A_43_P12996	Crym	crystallin, mu	0	3.8475
A_64_P087479	Obp3	alpha-2u globulin PGCL4	0	3.71518
A_64_P040989	Cyp4a8	cytochrome P450, family 4, subfamily a, polypeptide 8	0	3.70895
A_64_P150386	Pdzd4	PDZ domain containing 4	0	3.69726
A_44_P493911	Slc13a5	solute carrier family 13 (sodium-dependent citrate transporter), member 5	0	3.66121
A_44_P884766	RGD1561849	similar to RIKEN cDNA 3110035E14	0	3.63382
A_64_P027971	Dnase2b	deoxyribonuclease II beta	0	3.49689
A_44_P456599	Zdhhc23	zinc finger, DHHC-type containing 23	0	3.47734
A_64_P069865	LOC100362690	rCG64164-like	0	3.45083
A_44_P1009594	Cyp3a62	cytochrome P450, family 3, subfamily a, polypeptide 62	0	3.42919
A_42_P679814	Cyp3a18	cytochrome P450, family 3, subfamily a, polypeptide 18	0	3.31186
A_43_P13334	Slc22a25	solute carrier family 22, member 25	0	3.24718
A_64_P060205	Arr3	arrestin 3, retinal (X-arrestin)	0.00089737	3.17403
A_64_P005029	Pcp4l1	Purkinje cell protein 4-like 1	0.00459211	3.103
A_64_P119432	Cyp3a73	cytochrome P450, family 3, subfamily a, polypeptide 73	0	3.04931
A_42_P552341	Sorl1	sortilin-related receptor, LDLR class A repeats-containing	0	3.04637
A_64_P034128	Nrep	neuronal regeneration related protein	0	3.02391
A_43_P11484	Mme	membrane metallo-endopeptidase	0	2.97679
A_64_P100487	Slc16a4	solute carrier family 16, member 4 (monocarboxylic acid transporter 5)	0	2.96898
A_43_P14764	Nrxn1	neurexin 1	0	2.94053
A_64_P143340	Krt2	keratin 2	0	2.92708
A_42_P506273	Csad	cysteine sulfinic acid decarboxylase	0	2.92307
A_64_P032643	Hells	helicase, lymphoid specific	0	2.89645
A_64_P139845	Cyp3a73	cytochrome P450, family 3, subfamily a, polypeptide 73	0	2.8856
A_64_P075273	Slc24a2	solute carrier family 24 (sodium/potassium/calcium exchanger), member 2	0	2.86482
A_64_P024035	Dusp26	dual specificity phosphatase 26 (putative)	0	2.86418
A_44_P435536	Clstn3	calsyntenin 3	0	2.8172
A_43_P13931	Grem2	gremlin 2	0	2.80634
A_64_P050727	Serf1	small EDRK-rich factor 1	0	2.79944
A_64_P050732	Serf1	small EDRK-rich factor 1	0	2.77088
A_42_P475871	Prss27	protease, serine 27	0	2.73056
A_64_P038873	A2m	alpha-2-macroglobulin	0	2.70388
A_43_P12658	Kcnh1	potassium voltage-gated channel, subfamily H (eag-related), member 1	0.00089737	2.69863
A_64_P059660	Tnfsf13	tumor necrosis factor (ligand) superfamily, member 13	0	2.68898
A_43_P10292	siat7D	alpha-2,6-sialyltransferase ST6GalNAc IV	0	2.61362
A_64_P018451	Tcf24	transcription factor 24	0	2.56693
A_64_P215398	Lyc2	lysozyme C type 2	0	2.53993
A_44_P287301	Bcl6	B-cell CLL/lymphoma 6	0.035349	2.51279
A_64_P038872	A2m	alpha-2-macroglobulin	0	2.48003
A_42_P811256	Vnn1	vanin 1	0.00089737	2.46347
A_43_P11776	Gstm1	glutathione S-transferase mu 1	0	2.46039
A_42_P786624	Cyp2a2	cytochrome P450, family 2, subfamily a, polypeptide 2	0.00089737	2.45946
A_64_P012373	Akr1c13	aldo-keto reductase family 1, member C13	0	2.43885
A_64_P139078	Hsd3b6	hydroxy-delta-5-steroid dehydrogenase, 3 beta- and steroid delta-isomerase 6	0	2.42163
A_44_P769703	Nrep	neuronal regeneration related protein	0	2.41696
A_64_P025432	LOC498829	Ab2-143	0	2.40574
A_44_P178519	Adamts7	ADAM metallopeptidase with thrombospondin type 1 motif, 7	0	2.35086
A_64_P246030	Pfkfb1	6-phosphofructo-2-kinase/fructose-2,6-biphosphatase 1	0	2.31647
A_43_P15564	Sebox	SEBOX homeobox	0	2.30529
A_44_P325285	Tymp	thymidine phosphorylase	0	2.29735
A_64_P229432	Pparg	peroxisome proliferator-activated receptor gamma	0	2.28819
A_64_P104009	Rrm2	ribonucleotide reductase M2	0	2.27011
A_64_P354893	Akr1d1	aldo-keto reductase family 1, member D1 (delta 4-3-ketosteroid-5-beta-reductase)	0	2.25136
A_44_P365516	Tsc22d1	TSC22 domain family, member 1	0	2.25082
A_44_P313542	Sgk1	serum/glucocorticoid regulated kinase 1	0	2.22376
A_43_P12207	Ddah1	dimethylarginine dimethylaminohydrolase 1	0	2.2156
A_43_P11044	G0s2	G0/G1switch 2	0.00230752	2.2117
A_64_P246032	Pfkfb1	6-phosphofructo-2-kinase/fructose-2,6-biphosphatase 1	0	2.19185
A_64_P091128	LOC689065	hypothetical protein LOC689065	0	2.19075
A_64_P001740	Ccna2	cyclin A2	0	2.18365
A_64_P098255	Gadd45g	growth arrest and DNA-damage-inducible, gamma	0.0137385	2.17611
A_44_P504133	Agmo	alkylglycerol monooxygenase	0	2.17011
A_44_P113088	Slc34a2	solute carrier family 34 (sodium phosphate), member 2	0	2.16937
A_44_P1028549	Casp4	caspase 4, apoptosis-related cysteine peptidase	0	2.14094
A_64_P147769	Gucy1b2	guanylate cyclase 1, soluble, beta 2	0	2.13643
A_42_P580844	Cdk1	cyclin-dependent kinase 1	0	2.11254
A_44_P340172	Hao1	hydroxyacid oxidase (glycolate oxidase) 1	0	2.10714
A_64_P039888	Abcb1b	ATP-binding cassette, subfamily B (MDR/TAP), member 1B	0.0404471	2.08827
A_64_P110424	LOC367975	similar to B-cell translocation gene 1	0	2.05119
A_43_P11922	Crem	cAMP responsive element modulator	0	2.03657
A_44_P555689	LOC291863	carboxylesterase-like	0.0472574	2.03623
A_64_P119314	LOC689065	hypothetical protein LOC689065	0.00163395	2.03005
A_64_P027255	Katnal2	katanin p60 subunit A-like 2	0	2.02965
A_43_P23155	Mcm10	minichromosome maintenance complex component 10	0	2.02116
A_44_P156850	Akr1c12l1	aldo-keto reductase family 1, member C12-like 1	0	2.01077
A_64_P044762	Srms	src-related kinase lacking C-terminal regulatory tyrosine and N-terminal myristylation sites	0	2.00335
A_44_P1029241	Car1	carbonic anhydrase 1	0.00708268	1.99535
A_44_P546537	Nucb2	nucleobindin 2	0	1.98864
A_64_P030665	Inhbe	inhibin beta E	0	1.98422
A_64_P025918	Slc22a6	solute carrier family 22 (organic anion transporter), member 6	0	1.98145
A_44_P835847	C1qtnf3	C1q and tumor necrosis factor related protein 3	0	1.97031
A_44_P125069	Tp53inp2	tumor protein p53 inducible nuclear protein 2	0	1.96942
A_42_P518462	Hmgn3	high mobility group nucleosomal binding domain 3	0	1.96751
A_43_P16086	Cish	cytokine inducible SH2-containing protein	0	1.96334
A_64_P018116	LOC686567	similar to Epiplakin	0	1.9577
A_44_P191021	Phyh	phytanoyl-CoA 2-hydroxylase	0	1.95674
A_64_P050303	Spc25	SPC25, NDC80 kinetochore complex component, homolog (S. cerevisiae)	0	1.95569
A_64_P036381	Paqr7	progestin and adipoQ receptor family member VII	0	1.95342
A_44_P109455	Gstm2	glutathione S-transferase mu 2	0	1.95259
A_64_P098921	Cdca3	cell division cycle associated 3	0	1.94685
A_43_P17027	Lonp2	lon peptidase 2, peroxisomal	0	1.93986
A_64_P128824	Stmn1	stathmin 1	0	1.93068
A_64_P126493	Crem	cAMP responsive element modulator	0	1.90527
A_64_P030654	Inhba	inhibin beta-A	0.00089737	1.90371
A_44_P501761	Aim1l	absent in melanoma 1-like	0	1.90183
A_44_P220610	Fahd1	fumarylacetoacetate hydrolase domain containing 1	0	1.89805
A_44_P357358	Atp6v0e2	ATPase, H+ transporting V0 subunit e2	0	1.88315
A_44_P471541	Inhbe	inhibin beta E	0.0066159	1.8757
A_43_P15965	Ugt2b37	UDP-glucuronosyltransferase 2 family, member 37	0	1.87259
A_64_P025286	Lyz2	lysozyme 2	0.00352941	1.87183
A_42_P535152	LOC684122	similar to development and differentiation enhancing factor-like 1	0	1.8686
A_43_P17424	Chaf1b	chromatin assembly factor 1, subunit B (p60)	0	1.866
A_43_P14977	Tsc22d1	TSC22 domain family, member 1	0.0066159	1.86452
A_44_P1016829	Trib1	tribbles homolog 1 (Drosophila)	0.00163395	1.86314
A_64_P098926	LOC691572	hypothetical protein LOC691572	0	1.86252
A_64_P061640	RGD1311122	similar to RIKEN cDNA 1110003E01	0	1.86156
A_64_P071495	Actg2	actin, gamma 2, smooth muscle, enteric	0.0274652	1.85968
A_64_P050897	Ppp2r5e	protein phosphatase 2, regulatory subunit B', epsilon isoform	0	1.85793
A_44_P459359	Hells	helicase, lymphoid specific	0	1.85426
A_64_P014356	Map2k6	mitogen-activated protein kinase kinase 6	0	1.85366
A_64_P098779	Cr1l	complement component (3b/4b) receptor 1-like	0	1.8388
A_64_P083993	Zfp64	zinc finger protein 64	0	1.83632
A_64_P129273	Hrasls	HRAS-like suppressor	0.00163395	1.83458
A_64_P110891	Sdr16c6	short chain dehydrogenase/reductase family 16C, member 6	0.03941	1.83373
A_64_P124354	Car8	carbonic anhydrase 8	0	1.82967
A_64_P042283	Crem	cAMP responsive element modulator	0	1.8242
A_44_P339798	Hist1h1b	histone cluster 1, H1b	0	1.82194
A_43_P18171	Ldhd	lactate dehydrogenase D	0	1.82187
A_43_P12012	Cr1l	complement component (3b/4b) receptor 1-like	0	1.8199
A_64_P132357	Agpat6	1-acylglycerol-3-phosphate O-acyltransferase 6 (lysophosphatidic acid acyltransferase, zeta)	0	1.81959
A_64_P043456	Pigu	phosphatidylinositol glycan anchor biosynthesis, class U	0	1.81364
A_42_P630463	Abcb9	ATP-binding cassette, subfamily B (MDR/TAP), member 9	0	1.80602
A_64_P048183	Ckap2	cytoskeleton associated protein 2	0	1.80484
A_64_P084891	Serpinb8	serpin peptidase inhibitor, clade B (ovalbumin), member 8	0	1.80317
A_44_P976680	Cenpw	centromere protein W	0.00089737	1.79364
A_43_P11838	Csrp1	cysteine and glycine-rich protein 1	0	1.79346
A_64_P012912	Phldb1	pleckstrin homology-like domain, family B, member 1	0.00089737	1.78636
A_64_P064099	RGD1565236	similar to transcription factor	0	1.78573
A_44_P122386	Hspb3	heat shock protein 3	0	1.78469
A_44_P325782	Hsd3b7	hydroxy-delta-5-steroid dehydrogenase, 3 beta- and steroid delta-isomerase 7	0.00163395	1.78319
A_64_P090040	Sult1c3	sulfotransferase family, cytosolic, 1C, member 3	0.00163395	1.78104
A_64_P105202	Slc29a4	solute carrier family 29 (nucleoside transporters), member 4	0	1.77564
A_64_P151909	Med12	mediator complex subunit 12	0	1.77082
A_44_P468239	Sgtb	small glutamine-rich tetratricopeptide repeat (TPR)-containing, beta	0.00564093	1.76877
A_64_P079368	RGD1563748	similar to ankyrin-like protein	0.00089737	1.76382
A_43_P12839	Vamp7	vesicle-associated membrane protein 7	0	1.76094
A_64_P113802	Rrm2	ribonucleotide reductase M2	0	1.75547
A_44_P516194	Fam20a	family with sequence similarity 20, member A	0	1.75313
A_64_P000049	LOC367436	similar to Y-linked testis-specific protein	0.00459211	1.75231
A_44_P1035071	Nmt2	N-myristoyltransferase 2	0.00294897	1.75158
A_64_P006454	Fam65a	family with sequence similarity 65, member A	0	1.75072
A_64_P042278	Crem	cAMP responsive element modulator	0	1.75018
A_42_P612977	Cyb561	cytochrome b-561	0	1.74991
A_64_P031691	Actg2	actin, gamma 2, smooth muscle, enteric	0.0180193	1.74699
A_64_P066979	Hist1h1b	histone cluster 1, H1b	0	1.74234
A_64_P075058	Olr472	olfactory receptor 472	0	1.74162
A_64_P094831	Usp12	ubiquitin specific peptidase 12	0	1.74118
A_44_P745269	Ak4	adenylate kinase 4	0	1.74026
A_44_P341075	Enpp2	ectonucleotide pyrophosphatase/phosphodiesterase 2	0	1.73632
A_64_P014687	Shbg	sex hormone binding globulin	0.0217914	1.73435
A_64_P152825	Cav2	caveolin 2	0	1.72955
A_44_P342187	S1pr2	sphingosine-1-phosphate receptor 2	0	1.72685
A_42_P555131	RGD1306626	similar to RIKEN cDNA 4930500J03	0	1.72509
A_42_P520891	Prc1	protein regulator of cytokinesis 1	0	1.72422
A_44_P121330	Zfp37	zinc finger protein 37	0	1.72362
A_64_P025255	LOC686412	similar to sal-like 4 isoform a	0.00089737	1.72323
A_64_P003342	RGD1562612	similar to RIKEN cDNA 1110003E01	0	1.72215
A_44_P1039606	Cenpt	centromere protein T	0	1.72166
A_64_P036474	Wfdc2	WAP four-disulfide core domain 2	0	1.72067
A_43_P13054	Hadh	hydroxyacyl-CoA dehydrogenase	0	1.71939
A_44_P231243	Insig2	insulin induced gene 2	0.00089737	1.70524
A_44_P531770	Top2a	topoisomerase (DNA) II alpha	0	1.70442
A_43_P21980	Gnat2	guanine nucleotide binding protein (G protein), alpha transducing activity polypeptide 2	0	1.70222
A_64_P009017	MGC114492	similar to melanoma antigen family A, 5	0	1.70084
A_64_P053368	RGD1561849	similar to RIKEN cDNA 3110035E14	0	1.69965
A_44_P1040207	Rbp7	retinol binding protein 7, cellular	0.0259859	1.69902
A_44_P174374	Ephx1	epoxide hydrolase 1, microsomal	0.00352941	1.69803
A_64_P001741	Ccna2	cyclin A2	0.00089737	1.69494
A_43_P12875	Bbs2	Bardet-Biedl syndrome 2	0	1.6939
A_64_P009633	Tmprss7	transmembrane serine protease 7	0.00805186	1.69072
A_44_P524642	Obp1f	odorant binding protein I f	0	1.68915
A_44_P1030225	Apoa4	apolipoprotein A-IV	0	1.68847
A_44_P136285	Jam3	junctional adhesion molecule 3	0	1.68676
A_64_P055472	Vangl1	vang-like 1 (van gogh, Drosophila)	0	1.68614
A_43_P11344	Pnp	purine nucleoside phosphorylase	0	1.68281
A_44_P344421	Dock9	dedicator of cytokinesis 9	0.00089737	1.67786
A_44_P455479	Abcc9	ATP-binding cassette, subfamily C (CFTR/MRP), member 9	0.00937253	1.67572
A_64_P100963	Ncaph	non-SMC condensin I complex, subunit H	0.00163395	1.67107
A_64_P118047	Prtg	protogenin homolog (Gallus gallus)	0	1.67014
A_64_P107524	Ptk6	PTK6 protein tyrosine kinase 6	0.00089737	1.66964
A_43_P19165	Slc13a4	solute carrier family 13 (sodium/sulfate symporters), member 4	0.00848714	1.66938
A_64_P022452	Pebp4	phosphatidylethanolamine binding protein 4	0.0429495	1.66713
A_64_P037617	R3hdm2	R3H domain containing 2	0	1.65994
A_64_P011679	Cacna1s	calcium channel, voltage-dependent, L type, alpha 1S subunit	0	1.65374
A_42_P667802	Cmtm6	CKLF-like MARVEL transmembrane domain containing 6	0	1.65348
A_64_P159858	Chchd6	coiled-coil-helix-coiled-coil-helix domain containing 6	0	1.65331
A_42_P751562	Mettl7a	methyltransferase like 7A	0.00230752	1.65328
A_64_P143865	Ttr	transthyretin	0	1.65213
A_64_P029770	Oaz2	ornithine decarboxylase antizyme 2	0	1.65091
A_64_P122671	Avpi1	arginine vasopressin-induced 1	0	1.65038
A_44_P149662	Gpatch4	G patch domain containing 4	0.0169853	1.64969
A_64_P044653	Samd4a	sterile alpha motif domain containing 4A	0	1.64782
A_44_P333266	Znrf4	zinc and ring finger 4	0.00352941	1.64545
A_44_P577090	Rad51	RAD51 homolog (S. cerevisiae)	0.00089737	1.64344
A_42_P545966	Stag1	stromal antigen 1	0.00089737	1.64295
A_64_P036700	LOC684681	similar to Histone H1.2 (H1 VAR.1) (H1c)	0.0277759	1.64208
A_64_P065822	Pld1	phospholipase D1	0	1.6419
A_64_P002904	Pmepa1	prostate transmembrane protein, androgen induced 1	0	1.64004
A_43_P11839	Meox2	mesenchyme homeobox 2	0	1.63937
A_64_P100579	Bmp4	bone morphogenetic protein 4	0.00089737	1.6342
A_42_P759524	Serpina5	serine (or cysteine) peptidase inhibitor, clade A, member 5	0.00613103	1.63359
A_43_P11831	Ak4	adenylate kinase 4	0.011848	1.63253
A_64_P239765	Zfp36l2	zinc finger protein 36, C3H type-like 2	0	1.63034
A_44_P379471	Olr237	olfactory receptor 237	0.00089737	1.62977
A_44_P172140	Hfe	hemochromatosis	0	1.62801
A_64_P010135	Aph1b	anterior pharynx defective 1 homolog B (C. elegans)	0	1.62717
A_64_P018118	LOC686567	similar to Epiplakin	0.00163395	1.62246
A_44_P1000653	Serpina3n	serine (or cysteine) peptidase inhibitor, clade A, member 3N	0.00089737	1.62174
A_64_P032162	Gldc	glycine dehydrogenase (decarboxylating)	0.0133644	1.62096
A_64_P094050	Irx5	iroquois homeobox 5	0.0106049	1.62072
A_44_P391926	Ptp4a3	protein tyrosine phosphatase type IVA, member 3	0	1.61862
A_64_P009245	LOC100302372	hypothetical protein LOC100302372	0	1.61789
A_43_P12262	Inhbc	inhibin beta C	0.011848	1.614
A_64_P000186	LOC691153	hypothetical protein LOC691153	0	1.6103
A_64_P071908	LOC301816	similar to Spindlin-like protein 2 (SPIN-2)	0.0435808	1.61003
A_42_P789204	Ypel3	yippee-like 3 (Drosophila)	0	1.60956
A_64_P022477	Aph1b	anterior pharynx defective 1 homolog B (C. elegans)	0	1.60829
A_64_P104538	Ttk	Ttk protein kinase	0.00089737	1.6075
A_64_P002854	Ckap2	cytoskeleton associated protein 2	0	1.60586
A_64_P102410	Isy1	ISY1 splicing factor homolog (S. cerevisiae)	0.00089737	1.60559
A_64_P081287	Klhdc8a	kelch domain containing 8A	0	1.60116
A_64_P052852	RGD1306091	similar to Mixed lineage kinase 4	0.0269019	1.60092
A_43_P14817	Afp	alpha-fetoprotein	0	1.60045
A_64_P095378	Lrtm2	leucine-rich repeats and transmembrane domains 2	0	1.5982
A_64_P123782	Larp5	La ribonucleoprotein domain family, member 5	0	1.59017
A_64_P112739	RGD1562342	similar to RIKEN cDNA 1110012D08	0.00089737	1.58753
A_44_P1034793	Nedd4l	neural precursor cell expressed, developmentally down-regulated 4-like	0	1.58687
A_64_P136404	LOC501437	similar to MIC2 like 1	0.0214729	1.58336
A_44_P440450	Capns1	calpain, small subunit 1	0	1.5802
A_44_P545635	Pid1	phosphotyrosine interaction domain containing 1	0	1.57875
A_44_P995694	Lrrc36	leucine rich repeat containing 36	0.00613103	1.57773
A_64_P111440	Xiap	X-linked inhibitor of apoptosis	0	1.5776
A_44_P920164	Mboat1	membrane bound O-acyltransferase domain containing 1	0	1.57456
A_64_P016403	Ldha	lactate dehydrogenase A	0.0458433	1.57262
A_43_P14062	Btg1	B-cell translocation gene 1, anti-proliferative	0.0214729	1.57069
A_64_P150371	Ndc80	NDC80 homolog, kinetochore complex component (S. cerevisiae)	0.00089737	1.56981
A_64_P032619	Hist1h2ai	histone cluster 1, H2ai	0.00163395	1.56949
A_64_P073208	Arl6ip1	ADP-ribosylation factor-like 6 interacting protein 1	0	1.56758
A_64_P026379	Psd	pleckstrin and Sec7 domain containing	0.0291766	1.56298
A_64_P144143	Tob2	transducer of ERBB2, 2	0.0464052	1.56239
A_44_P219668	Acat1	acetyl-CoA acetyltransferase 1	0	1.56082
A_42_P728032	LOC683470	similar to growth arrest specific 1	0.00089737	1.56034
A_42_P647844	Dock9	dedicator of cytokinesis 9	0	1.55885
A_44_P762198	Reep3	receptor accessory protein 3	0.0155294	1.5547
A_43_P15556	Gulo	gulonolactone (L-) oxidase	0.00163395	1.55439
A_44_P1013405	Acy3	aspartoacylase (aminocyclase) 3	0	1.5527
A_64_P037095	Pald	paladin	0.0217914	1.55269
A_44_P714007	Cidec	cell death-inducing DFFA-like effector c	0.00409259	1.55144
A_64_P296046	Rhoc	ras homolog gene family, member C	0.00230752	1.55063
A_43_P14861	Tmem184c	transmembrane protein 184C	0	1.54998
A_44_P277264	Skil	SKI-like oncogene	0	1.5499
A_64_P123482	Odz2	odz, odd Oz/ten-m homolog 2 (Drosophila)	0.0338278	1.5491
A_44_P885147	Def8	differentially expressed in FDCP 8 homolog (mouse)	0	1.54896
A_64_P012586	Ggct	gamma-glutamyl cyclotransferase	0.00089737	1.54703
A_44_P458878	Tcf19	transcription factor 19	0.00564093	1.54557
A_64_P071639	Thnsl1	threonine synthase-like 1 (S. cerevisiae)	0.0247188	1.54459
A_44_P187056	Itga6	integrin, alpha 6	0	1.54397
A_44_P1004790	Slc30a2	solute carrier family 30 (zinc transporter), member 2	0	1.54324
A_44_P1019604	Ube2c	ubiquitin-conjugating enzyme E2C	0.00089737	1.5432
A_44_P988767	Crem	cAMP responsive element modulator	0.00805186	1.54288
A_44_P397851	Lyst	lysosomal trafficking regulator	0	1.53977
A_43_P19751	RGD1565975	RGD1565975	0.00089737	1.53895
A_64_P011184	Cep55	centrosomal protein 55	0.00294897	1.53695
A_44_P548468	Kif5b	kinesin family member 5B	0.0493533	1.53553
A_64_P079326	Tp73	tumor protein p73	0.00230752	1.53383
A_64_P039308	Phtf1	putative homeodomain transcription factor 1	0	1.53258
A_64_P092255	Gsk3a	glycogen synthase kinase 3 alpha	0	1.52832
A_64_P165484	LOC301816	similar to Spindlin-like protein 2 (SPIN-2)	0.0483425	1.52803
A_42_P829349	Comtd1	catechol-O-methyltransferase domain containing 1	0.00089737	1.528
A_44_P109862	Ivns1abp	influenza virus NS1A binding protein	0	1.52735
A_64_P085013	RGD1562674	similar to kinase suppressor of ras 2	0.00459211	1.5269
A_43_P14751	Aqp9	aquaporin 9	0.00848714	1.52602
A_64_P096459	Fbp2	fructose-1,6-bisphosphatase 2	0.0183798	1.52379
A_44_P548303	Thumpd1	THUMP domain containing 1	0.00805186	1.52376
A_44_P515798	Ucma	upper zone of growth plate and cartilage matrix associated	0.00613103	1.52368
A_64_P041303	RGD1561481	similar to ubiquitin specific protease 12	0.00089737	1.52241
A_42_P704869	Phf19	PHD finger protein 19	0.00089737	1.52113
A_44_P461544	Ccnb2	cyclin B2	0	1.52051
A_42_P555884	Usp12	ubiquitin specific peptidase 12	0	1.51872
A_44_P1042783	Tpm2	tropomyosin 2, beta	0.00163395	1.51854
A_44_P396040	Tmem2	transmembrane protein 2	0.00511875	1.51769
A_64_P037020	Seli	selenoprotein I	0	1.51737
A_64_P085841	Cycs	cytochrome c, somatic	0	1.51706
A_64_P007518	Ttc39a	tetratricopeptide repeat domain 39A	0.00089737	1.51289
A_42_P813220	Myeov2	myeloma overexpressed 2	0.00089737	1.51281
A_64_P081843	Fam20c	family with sequence similarity 20, member C	0	1.51134
A_64_P053242	Aadacl1	arylacetamide deacetylase-like 1	0.0362689	1.51102
A_64_P092055	Snurf	SNRPN upstream reading frame	0	1.50796
A_43_P11819	Ctsc	cathepsin C	0	1.50794
A_64_P079609	Tpd52l1	tumor protein D52-like 1	0.0231681	1.50788
A_42_P550344	Tle3	transducin-like enhancer of split 3 (E(sp1) homolog, Drosophila)	0	1.50747
A_64_P081183	Yipf1	Yip1 domain family, member 1	0	1.50666
A_64_P058850	Cyp4f6	cytochrome P450, family 4, subfamily f, polypeptide 6	0	1.50664
A_44_P214811	Tfrc	transferrin receptor	0.00613103	1.5051
A_44_P283339	Tmed3	transmembrane emp24 protein transport domain containing 3	0	1.50277
A_44_P164101	Mettl7a	methyltransferase like 7A	0.00230752	1.50055
A_44_P987040	Insig2	insulin induced gene 2	0.0303939	1.49928
A_64_P136377	Col27a1	collagen, type XXVII, alpha 1	0.00089737	1.49587
A_44_P410005	Ugp2	UDP-glucose pyrophosphorylase 2	0.00459211	1.4951
A_44_P400324	Maf	v-maf musculoaponeurotic fibrosarcoma oncogene homolog (avian)	0.0151504	-1.49505
A_44_P337991	Acot3	acyl-CoA thioesterase 3	0.00352941	-1.49526
A_44_P172604	Ugcg	UDP-glucose ceramide glucosyltransferase	0	-1.49534
A_44_P182402	Cnksr3	Cnksr family member 3	0.00163395	-1.4956
A_64_P012061	Bmp7	bone morphogenetic protein 7	0	-1.49578
A_64_P059500	Cd200r2	Cd200 receptor 2	0.00352941	-1.49644
A_44_P461451	Limk2	LIM domain kinase 2	0.0442746	-1.49836
A_42_P551104	Ccdc80	coiled-coil domain containing 80	0.0291766	-1.49887
A_64_P022125	Gzmc	granzyme C	0	-1.49955
A_42_P733209	Dgat2	diacylglycerol O-acyltransferase 2	0	-1.49984
A_44_P451496	Lrrc8b	leucine rich repeat containing 8 family, member B	0.00352941	-1.50029
A_64_P165964	Hpca	hippocalcin	0.00761078	-1.50047
A_44_P1048315	Tcta	T-cell leukemia translocation altered gene	0	-1.50163
A_64_P147423	Fzd4	frizzled family receptor 4	0.00089737	-1.50214
A_44_P279083	Abcb1a	ATP-binding cassette, sub-family B (MDR/TAP), member 1A	0	-1.50258
A_64_P054376	Gpr4	G protein-coupled receptor 4	0.00511875	-1.50512
A_64_P031417	Clecsf6	C-type (calcium dependent, carbohydrate recognition domain) lectin, superfamily member 6	0.0234624	-1.50622
A_44_P544835	Golt1a	golgi transport 1A	0.00163395	-1.50751
A_42_P773732	Ctnnd1	catenin (cadherin associated protein), delta 1	0.0130287	-1.50855
A_44_P508836	Rfx6	regulatory factor X, 6	0.00459211	-1.50865
A_44_P874677	RGD1359349	similar to hypothetical protein MGC34760	0.0426493	-1.50919
A_43_P18730	LOC304000	cell adhesion molecule JCAM	0.0169853	-1.50934
A_43_P17065	Helz	helicase with zinc finger	0	-1.50952
A_64_P101204	Slc40a1	solute carrier family 39 (iron-regulated transporter), member 1	0	-1.51001
A_44_P853085	Ano10	anoctamin 10	0	-1.51005
A_43_P15750	Cfd	complement factor D (adipsin)	0.00352941	-1.51032
A_42_P823322	Slc23a1	solute carrier family 23 (nucleobase transporters), member 1	0.0247188	-1.51094
A_43_P15727	Lrp4	low density lipoprotein receptor-related protein 4	0.00352941	-1.51108
A_64_P010318	Myct1	myc target 1	0	-1.51126
A_44_P126061	Oasl2	2'-5' oligoadenylate synthetase-like 2	0.0396815	-1.51265
A_64_P039342	Arhgap8	Rho GTPase activating protein 8	0.0433278	-1.51331
A_42_P641004	Il1a	interleukin 1 alpha	0.00409259	-1.51371
A_42_P623733	LOC501110	similar to Glutathione S-transferase A1 (GTH1) (HA subunit 1) (GST-epsilon) (GSTA1-1) (GST class-alpha)	0.0335671	-1.51427
A_42_P571235	Iqcb1	IQ motif containing B1	0.00230752	-1.51484
A_44_P420503	Slpil2	antileukoproteinase-like 2	0	-1.51504
A_64_P044440	Fam43a	family with sequence similarity 43, member A	0.00089737	-1.51612
A_43_P19378	Papd4	PAP associated domain containing 4	0	-1.51697
A_42_P636400	Akr1c14	aldo-keto reductase family 1, member C14	0	-1.51701
A_64_P004879	RGD1310794	similar to RIKEN cDNA C030048B08	0.00511875	-1.51739
A_44_P777899	Abhd13	abhydrolase domain containing 13	0	-1.51743
A_44_P1013753	Snx12	sorting nexin 12	0.00089737	-1.51871
A_64_P089555	Steap4	STEAP family member 4	0.00979054	-1.51921
A_64_P135604	Pepd	peptidase D	0	-1.52011
A_42_P623839	Ttc39b	tetratricopeptide repeat domain 39B	0.00708268	-1.52012
A_64_P043871	Polr3gl	polymerase (RNA) III (DNA directed) polypeptide G-like	0	-1.52052
A_44_P652670	Eif2s3x	eukaryotic translation initiation factor 2, subunit 3, structural gene X-linked	0	-1.52195
A_44_P325508	Anxa3	annexin A3	0.00848714	-1.52212
A_44_P839975	Tmem132e	transmembrane protein 132E	0.00459211	-1.52282
A_44_P456172	Mterfd3	MTERF domain containing 3	0	-1.52296
A_42_P565301	B4galt5	UDP-Gal:betaGlcNAc beta 1,4-galactosyltransferase, polypeptide 5	0.00089737	-1.52346
A_64_P033761	Abcc3	ATP-binding cassette, subfamily C (CFTR/MRP), member 3	0.00230752	-1.5237
A_64_P094262	Rnf213	ring finger protein 213	0.00089737	-1.52484
A_64_P029038	Zdhhc14	zinc finger, DHHC-type containing 14	0	-1.52596
A_64_P084088	Cybrd1	cytochrome b reductase 1	0.0166547	-1.52741
A_64_P017243	Tbc1d8	TBC1 domain family, member 8	0	-1.52744
A_64_P088480	Hdac4	histone deacetylase 4	0	-1.52834
A_44_P1031479	RGD1565591	similar to Ski protein	0	-1.52901
A_42_P780932	Fcn1	ficolin (collagen/fibrinogen domain containing) 1	0.0256726	-1.53072
A_64_P076900	Nedd1	neural precursor cell expressed, developmentally down-regulated 1	0	-1.53086
A_42_P592157	Pbx2	pre-B-cell leukemia homeobox 2	0	-1.5311
A_64_P001710	Mblac2	metallo-beta-lactamase domain containing 2	0.00230752	-1.53151
A_44_P495611	Wdfy3	WD repeat and FYVE domain containing 3	0	-1.53264
A_44_P241541	Tcp11l2	t-complex 11 (mouse) like 2	0	-1.5329
A_44_P130898	Ly86	lymphocyte antigen 86	0.019449	-1.53319
A_64_P106291	RGD1304595	similar to RIKEN cDNA 6330416G13 gene	0	-1.5333
A_42_P481087	Pdzrn3	PDZ domain containing RING finger 3	0.0126719	-1.53389
A_64_P022746	Srpx	sushi-repeat-containing protein, X-linked	0.00163395	-1.53427
A_44_P222186	Pdzk1	PDZ domain containing 1	0.00089737	-1.53452
A_44_P374618	Cdkn1c	cyclin-dependent kinase inhibitor 1C	0	-1.53486
A_44_P447373	Ass1	argininosuccinate synthase 1	0.0414507	-1.53707
A_42_P481167	Gucy1a3	guanylate cyclase 1, soluble, alpha 3	0.00294897	-1.53816
A_44_P684874	Mttp	microsomal triglyceride transfer protein	0.00163395	-1.53937
A_64_P138785	LOC688539	similar to Fructose-bisphosphate aldolase A (Muscle-type aldolase)	0.0066159	-1.54015
A_43_P11537	Rbp1	retinol binding protein 1, cellular	0	-1.54024
A_64_P005997	Pdzrn3	PDZ domain containing RING finger 3	0.0211061	-1.54057
A_44_P522847	Pik3ap1	phosphoinositide-3-kinase adaptor protein 1	0	-1.5408
A_64_P082758	Abi3	ABI family, member 3	0.00937253	-1.54115
A_44_P884739	Sez6l2	seizure related 6 homolog (mouse)-like 2	0.00848714	-1.54196
A_42_P493900	Hdac11	histone deacetylase 11	0.00163395	-1.54368
A_64_P013057	LOC684996	similar to chromosome 7 open reading frame 11	0	-1.5439
A_44_P500660	MGC95152	similar to B230212L03Rik protein	0.00089737	-1.54436
A_42_P794613	Mvd	mevalonate (diphospho) decarboxylase	0.0225224	-1.54486
A_44_P405374	LOC100364854	similar to RIKEN cDNA A430107P09 gene-like	0.00089737	-1.545
A_64_P069071	Lpar6	lysophosphatidic acid receptor 6	0.00409259	-1.54509
A_42_P734688	Tec	tec protein tyrosine kinase	0	-1.54591
A_42_P478451	Wscd1	WSC domain containing 1	0.00163395	-1.54601
A_64_P124041	Ddx60	DEAD (Asp-Glu-Ala-Asp) box polypeptide 60	0.0238222	-1.54657
A_64_P005162	Adora3	adenosine A3 receptor	0.0319533	-1.54811
A_44_P172825	Nrxn2	neurexin 2	0.0133644	-1.5484
A_44_P551271	Cd320	CD320 molecule	0	-1.54853
A_42_P639027	Mmp14	matrix metallopeptidase 14 (membrane-inserted)	0	-1.54953
A_44_P360283	Pnrc2	proline-rich nuclear receptor coactivator 2	0	-1.54989
A_42_P734749	Lrfn3	leucine rich repeat and fibronectin type III domain containing 3	0.00979054	-1.54999
A_44_P352268	Plk2	polo-like kinase 2	0.0362689	-1.55046
A_42_P736530	RGD1563091	similar to OEF2	0.014079	-1.55212
A_44_P761087	Ets2	v-ets erythroblastosis virus E26 oncogene homolog 2 (avian)	0	-1.55255
A_44_P184497	Cyb5b	cytochrome b5 type B (outer mitochondrial membrane)	0.00564093	-1.55501
A_44_P927439	Adam9	ADAM metallopeptidase domain 9	0	-1.55653
A_42_P820829	Oaf	OAF homolog (Drosophila)	0.0169853	-1.55724
A_44_P389072	Il13ra1	interleukin 13 receptor, alpha 1	0.00163395	-1.55804
A_64_P120080	Ccdc126	coiled-coil domain containing 126	0.0283032	-1.55852
A_64_P126508	Lss	lanosterol synthase (2,3-oxidosqualene-lanosterol cyclase)	0.00708268	-1.55973
A_44_P390995	Tmod1	tropomodulin 1	0	-1.5599
A_44_P1048999	Rhpn1	rhophilin, Rho GTPase binding protein 1	0	-1.56079
A_43_P16491	Col16a1	collagen, type XVI, alpha 1	0	-1.56126
A_64_P076337	LOC500013	similar to sterile alpha motif domain containing 9-like	0.00089737	-1.5617
A_44_P473510	Vsig4	V-set and immunoglobulin domain containing 4	0.0102029	-1.56232
A_43_P10006	Map2k3	mitogen activated protein kinase kinase 3	0.00089737	-1.56339
A_64_P063309	Dennd2a	DENN/MADD domain containing 2A	0	-1.56387
A_64_P138493	Cerk	ceramide kinase	0	-1.56521
A_64_P102739	LOC690340	similar to spermatogenesis associated glutamate (E)-rich protein 4d	0	-1.56692
A_43_P12503	Pde2a	phosphodiesterase 2A, cGMP-stimulated	0.00089737	-1.56807
A_64_P062353	Lrp11	low density lipoprotein receptor-related protein 11	0	-1.5696
A_42_P620762	Atf4	activating transcription factor 4 (tax-responsive enhancer element B67)	0.00230752	-1.56991
A_64_P028466	Zkscan1	zinc finger with KRAB and SCAN domains 1	0	-1.57005
A_42_P683837	Serpinb6b	serine (or cysteine) peptidase inhibitor, clade B, member 6b	0	-1.57129
A_64_P058871	Tnnt1	troponin T type 1 (skeletal, slow)	0	-1.57255
A_64_P393176	Ces2j	carboxylesterase 2J	0.0378641	-1.57391
A_43_P15245	Npr1	natriuretic peptide receptor A/guanylate cyclase A (atrionatriuretic peptide receptor A)	0	-1.5748
A_64_P064371	Spata2L	spermatogenesis associated 2-like	0	-1.5761
A_44_P220481	Tmco4	transmembrane and coiled-coil domains 4	0	-1.57617
A_64_P128478	RT1-DMa	RT1 class II, locus DMa	0.0102029	-1.57891
A_64_P102889	Polr3gl	polymerase (RNA) III (DNA directed) polypeptide G-like	0	-1.57901
A_42_P463880	Plbd1	phospholipase B domain containing 1	0	-1.57919
A_44_P537006	Agphd1	aminoglycoside phosphotransferase domain containing 1	0.00230752	-1.57953
A_64_P021728	Defb27	defensin beta 27	0.00089737	-1.5796
A_44_P313971	Slc25a45	solute carrier family 25, member 45	0.0301352	-1.5799
A_64_P035769	R3hdml	R3H domain (binds single-stranded nucleic acids) containing-like	0.00089737	-1.58097
A_64_P114898	Prelid2	PRELI domain containing 2	0.00564093	-1.58271
A_64_P096231	Eif2s3x	eukaryotic translation initiation factor 2, subunit 3, structural gene X-linked	0	-1.5855
A_64_P006478	Slc25a34	solute carrier family 25, member 34	0.0144467	-1.58764
A_43_P11448	Cp	ceruloplasmin	0.0126719	-1.58903
A_64_P086148	Jak3	Janus kinase 3	0.00163395	-1.58918
A_44_P196296	Lppr4	lipid phosphate phosphatase-related protein type 4	0	-1.59044
A_44_P147317	Ap2b1	adaptor-related protein complex 2, beta 1 subunit	0	-1.59101
A_64_P058869	Tnnt1	troponin T type 1 (skeletal, slow)	0	-1.59158
A_44_P622283	Spg20	spastic paraplegia 20 (Troyer syndrome) homolog (human)	0	-1.59189
A_43_P18738	Mrc1	mannose receptor, C type 1	0.00089737	-1.59313
A_64_P054616	Tmem164	transmembrane protein 164	0	-1.59317
A_44_P1004645	Pde3b	phosphodiesterase 3B, cGMP-inhibited	0.00089737	-1.59393
A_44_P1038341	Hal	histidine ammonia lyase	0	-1.59503
A_64_P041947	Cdkn2aip	CDKN2A interacting protein	0.00089737	-1.59559
A_42_P623688	Gatm	glycine amidinotransferase (L-arginine:glycine amidinotransferase)	0	-1.59624
A_44_P238424	Akap5	A kinase (PRKA) anchor protein 5	0.0376376	-1.59631
A_64_P021367	Nrip1	nuclear receptor interacting protein 1	0.00511875	-1.59648
A_44_P139763	Bet1	blocked early in transport 1 homolog (S. cerevisiae)	0	-1.59768
A_64_P165005	Fzd8	frizzled family receptor 8	0.00409259	-1.59975
A_44_P471182	Cfp	complement factor properdin	0	-1.59983
A_42_P593381	Herpud2	HERPUD family member 2	0	-1.60064
A_44_P819401	Slc40a1	solute carrier family 39 (iron-regulated transporter), member 1	0	-1.6013
A_42_P832637	Dirc2	disrupted in renal carcinoma 2 (human)	0.00089737	-1.60285
A_64_P162770	Cpa4	carboxypeptidase A4	0.00163395	-1.60339
A_42_P481816	Esam	endothelial cell adhesion molecule	0.00230752	-1.604
A_64_P123622	Ly86	lymphocyte antigen 86	0.00848714	-1.60411
A_42_P796452	Acacb	acetyl-CoA carboxylase beta	0.0066159	-1.60557
A_43_P11820	Kcnj8	potassium inwardly-rectifying channel, subfamily J, member 8	0.0147945	-1.60575
A_44_P535268	Gucy1b3	guanylate cyclase 1, soluble, beta 3	0	-1.60595
A_64_P045097	Cbx3	chromobox homolog 3	0	-1.60659
A_43_P19450	Prkca	protein kinase C, alpha	0	-1.6067
A_44_P240867	Lhx2	LIM homeobox 2	0	-1.60923
A_44_P516073	RGD1310552	similar to hypothetical protein MGC38960	0.00230752	-1.61204
A_42_P698240	Ptgr1	prostaglandin reductase 1	0	-1.61207
A_42_P701756	Ap3b1	adaptor-related protein complex 3, beta 1 subunit	0	-1.61366
A_64_P115137	Plin3	perilipin 3	0.00459211	-1.61402
A_64_P013942	Ifi27l2b	interferon, alpha-inducible protein 27 like 2B	0	-1.61457
A_64_P049401	RGD1310507	similar to RIKEN cDNA 1300017J02	0	-1.61556
A_43_P10257	Vkorc1	vitamin K epoxide reductase complex, subunit 1	0	-1.61781
A_42_P535743	Galnt11	UDP-N-acetyl-alpha-D-galactosamine:polypeptide N-acetylgalactosaminyltransferase 11 (GalNAc-T11)	0	-1.61791
A_42_P686879	Siglec1	sialic acid binding Ig-like lectin 1, sialoadhesin	0	-1.62302
A_44_P352538	Sectm1a	secreted and transmembrane 1A	0.0106049	-1.62518
A_44_P222710	Med12	mediator complex subunit 12	0	-1.62544
A_43_P17568	Porcn	porcupine homolog (Drosophila)	0	-1.62914
A_44_P782405	LOC499279	hypothetical gene supported by BC079265	0.00352941	-1.62953
A_44_P353618	S100a9	S100 calcium binding protein A9	0.0316561	-1.62953
A_64_P158940	Wsb1	WD repeat and SOCS box-containing 1	0.0180193	-1.63131
A_44_P899938	LOC100366259	rCG52099-like	0.00089737	-1.63184
A_64_P128438	Irf1	interferon regulatory factor 1	0.00230752	-1.63299
A_64_P161838	Snai2	snail homolog 2 (Drosophila)	0.00409259	-1.63407
A_44_P1000391	Atp8b1	ATPase, Class I, type 8B, member 1	0.00089737	-1.63698
A_44_P152144	Psmb10	proteasome (prosome, macropain) subunit, beta type 10	0	-1.638
A_44_P549304	Il18bp	interleukin 18 binding protein	0	-1.63922
A_64_P073653	Zfp395	zinc finger protein 395	0	-1.63926
A_44_P550662	Ms4a6a	membrane-spanning 4-domains, subfamily A, member 6A	0.00352941	-1.64253
A_44_P102588	Ces2c	carboxylesterase 2C	0.0173735	-1.64517
A_43_P16529	Gadd45b	growth arrest and DNA-damage-inducible, beta	0.014079	-1.65319
A_64_P024620	Acat3	acetyl-Coenzyme A acetyltransferase 3	0.0147945	-1.65636
A_44_P653272	Gpr155	G protein-coupled receptor 155	0	-1.65669
A_64_P037993	Rps4y2	ribosomal protein S4, Y-linked 2	0.0144467	-1.65693
A_44_P437848	FAM120C	family with sequence similarity 120C	0	-1.65817
A_42_P540609	LOC680711	hypothetical protein LOC680711	0.0391236	-1.6603
A_44_P263015	Sntb1	syntrophin, beta 1	0	-1.66198
A_42_P619926	Sema3c	sema domain, immunoglobulin domain (Ig), short basic domain, secreted, (semaphorin) 3C	0.00163395	-1.66248
A_44_P397423	Tmcc3	transmembrane and coiled-coil domain family 3	0.0190653	-1.66338
A_44_P445318	Rapgef4	Rap guanine nucleotide exchange factor (GEF) 4	0	-1.66536
A_64_P125385	RGD1564257	similar to hypothetical protein FLJ32825	0	-1.66545
A_44_P311096	Abcb4	ATP-binding cassette, subfamily B (MDR/TAP), member 4	0.00459211	-1.66582
A_42_P773155	Cyfip2	cytoplasmic FMR1 interacting protein 2	0	-1.66612
A_44_P292487	Scpep1	serine carboxypeptidase 1	0	-1.66698
A_64_P154218	Cpne8	copine VIII	0.0313574	-1.66844
A_44_P863933	LOC687813	similar to Tnf receptor-associated factor 1	0.00089737	-1.67006
A_44_P113974	Ccr5	chemokine (C-C motif) receptor 5	0.00805186	-1.67067
A_44_P516093	Colec10	collectin sub-family member 10	0.0066159	-1.67223
A_43_P13043	Ebp	emopamil binding protein (sterol isomerase)	0	-1.67354
A_64_P126757	Bcl6b	B-cell CLL/lymphoma 6, member B	0.00089737	-1.67378
A_44_P696994	Ifit2	interferon-induced protein with tetratricopeptide repeats 2	0.00294897	-1.67711
A_44_P506980	Kcnk13	potassium channel, subfamily K, member 13	0.00409259	-1.67721
A_44_P115293	Copz2	coatomer protein complex, subunit zeta 2	0	-1.67998
A_42_P517554	Polg2	polymerase (DNA directed), gamma 2, accessory subunit	0.011848	-1.68113
A_44_P1012567	Fads3	fatty acid desaturase 3	0.00089737	-1.68186
A_44_P137397	Pebp1	phosphatidylethanolamine binding protein 1	0	-1.68205
A_44_P110091	RGD1562699	RGD1562699	0.0162963	-1.68378
A_44_P776069	Dennd3	DENN/MADD domain containing 3	0	-1.68434
A_43_P11739	Ctsl1	cathepsin L1	0.00163395	-1.68673
A_64_P101193	Megf6	multiple EGF-like-domains 6	0	-1.68738
A_64_P055477	Adh1	alcohol dehydrogenase 1 (class I)	0.00805186	-1.68834
A_43_P14911	Il1b	interleukin 1 beta	0.0280408	-1.68915
A_64_P111355	Ptpn21	protein tyrosine phosphatase, non-receptor type 21	0.00089737	-1.68961
A_44_P175204	Sult2a1	sulfotransferase family 2A, dehydroepiandrosterone (DHEA)-preferring, member 1	0	-1.68967
A_44_P179956	Igtp	interferon gamma induced GTPase	0.0126719	-1.6897
A_44_P774707	Crls1	cardiolipin synthase 1	0.00163395	-1.69044
A_64_P062665	Chst9	carbohydrate (N-acetylgalactosamine 4-0) sulfotransferase 9	0	-1.6916
A_64_P004974	Ednrb	endothelin receptor type B	0.0228323	-1.69224
A_43_P12205	Eltd1	EGF, latrophilin and seven transmembrane domain containing 1	0.00409259	-1.6945
A_42_P733671	Tnfsf10	tumor necrosis factor (ligand) superfamily, member 10	0	-1.6948
A_44_P246114	Tle1	transducin-like enhancer of split 1 (E(sp1) homolog, Drosophila)	0.00979054	-1.69563
A_43_P14529	Mpdz	multiple PDZ domain protein	0	-1.69628
A_44_P1011953	Gpcpd1	glycerophosphocholine phosphodiesterase GDE1 homolog (S. cerevisiae)	0	-1.69647
A_44_P119465	Atp11c-ps1	ATPase, class VI, type 11C, pseudogene 1	0.00459211	-1.69827
A_64_P062976	RGD1304952	similar to RIKEN cDNA C530028O21 gene	0.00089737	-1.6995
A_44_P356027	Sc5dl	sterol-C5-desaturase (ERG3 delta-5-desaturase homolog, S. cerevisiae)-like	0.00089737	-1.70076
A_44_P900001	Arhgef15	Rho guanine nucleotide exchange factor (GEF) 15	0	-1.701
A_64_P077648	Hs3st6	heparan sulfate (glucosamine) 3-O-sulfotransferase 6	0.00163395	-1.70169
A_64_P047281	Prkcb	protein kinase C, beta	0.00089737	-1.70437
A_42_P595591	Amd1	adenosylmethionine decarboxylase 1	0	-1.70448
A_64_P114863	Plin3	perilipin 3	0	-1.70599
A_42_P777329	Foxo4	forkhead box O4	0	-1.70645
A_44_P378845	Rasgrp3	RAS guanyl releasing protein 3 (calcium and DAG-regulated)	0	-1.70674
A_42_P749222	Tc2n	tandem C2 domains, nuclear	0.00230752	-1.70696
A_44_P428467	Homez	homeobox and leucine zipper encoding	0	-1.71082
A_44_P463745	Fas	Fas (TNF receptor superfamily, member 6)	0.00089737	-1.7125
A_64_P033164	Ppapdc2	phosphatidic acid phosphatase type 2 domain containing 2	0	-1.71279
A_44_P1029397	Bst2	bone marrow stromal cell antigen 2	0.00761078	-1.71374
A_64_P108210	LOC679578	similar to Protein C18orf1	0	-1.71418
A_42_P485932	Sulf2	sulfatase 2	0.00089737	-1.72202
A_44_P258855	Qsox1	quiescin Q6 sulfhydryl oxidase 1	0	-1.72393
A_44_P431053	Dpyd	dihydropyrimidine dehydrogenase	0.0151504	-1.72461
A_44_P1050510	LOC686809	similar to protein 7 transactivated by hepatitis B virus X antigen	0	-1.7287
A_44_P512136	Dhcr7	7-dehydrocholesterol reductase	0	-1.72871
A_64_P137927	Gpd1l	glycerol-3-phosphate dehydrogenase 1-like	0	-1.73022
A_44_P1049114	Cttnbp2	cortactin binding protein 2	0	-1.73116
A_64_P023018	Fam198a	family with sequence similarity 198, member A	0.00163395	-1.73244
A_44_P279222	RGD1308923	LOC362678	0	-1.73332
A_64_P022248	Ccdc62	coiled-coil domain containing 62	0	-1.73338
A_64_P123462	Smpd3	sphingomyelin phosphodiesterase 3, neutral membrane	0.00459211	-1.73344
A_44_P496327	Prf1	perforin 1 (pore forming protein)	0	-1.73469
A_64_P081263	Sh2d5	SH2 domain containing 5	0.00230752	-1.7364
A_64_P074187	RGD1566036	similar to RIKEN cDNA 2310008H04	0	-1.73703
A_44_P538658	Slc7a7	solute carrier family 7 (amino acid transporter light chain, y+L system), member 7	0.00409259	-1.7395
A_43_P13906	Zmiz1	zinc finger, MIZ-type containing 1	0	-1.74115
A_44_P231269	Pdk4	pyruvate dehydrogenase kinase, isozyme 4	0.00708268	-1.74124
A_64_P061677	Camp	cathelicidin antimicrobial peptide	0.00294897	-1.74185
A_44_P541608	Pls1	plastin 1	0	-1.74195
A_64_P075077	Bex2	brain expressed X-linked 2	0	-1.74196
A_44_P222004	Il15	interleukin 15	0	-1.74199
A_64_P158824	Ptgdrl	prostaglandin D receptor-like	0	-1.74491
A_44_P100870	RGD1308251	similar to RIKEN cDNA 2810405K02	0	-1.7451
A_64_P048384	Wdr6	WD repeat domain 6	0	-1.74795
A_44_P242969	Gpam	glycerol-3-phosphate acyltransferase, mitochondrial	0	-1.74984
A_44_P674018	Acer2	alkaline ceramidase 2	0.0303939	-1.75104
A_64_P051726	Dpp4	dipeptidylpeptidase 4	0.00230752	-1.75135
A_44_P135277	Alcam	activated leukocyte cell adhesion molecule	0	-1.75185
A_44_P139291	Prodh	proline dehydrogenase	0.0169853	-1.75765
A_43_P19032	LOC681994	similar to developmental endothelial locus-1 isoform b	0.00613103	-1.75991
A_42_P496581	LOC685398	similar to 1A6/DRIM (down-regulated in metastasis) interacting protein	0	-1.76061
A_44_P527563	Fbxo3	F-box protein 3	0	-1.76097
A_44_P776918	Rnf152	ring finger protein 152	0	-1.76595
A_42_P788040	Galnt4	UDP-N-acetyl-alpha-D-galactosamine:polypeptide N-acetylgalactosaminyltransferase 4 (GalNAc-T4)	0	-1.76916
A_64_P097078	Pdp2	pyruvate dehyrogenase phosphatase catalytic subunit 2	0.00352941	-1.76989
A_44_P973511	Lrp11	low density lipoprotein receptor-related protein 11	0	-1.77033
A_64_P025058	Sorbs3	sorbin and SH3 domain containing 3	0.00089737	-1.77622
A_42_P812008	Nupr1	nuclear protein, transcriptional regulator, 1	0.00230752	-1.77684
A_42_P707230	Rcn2	reticulocalbin 2, EF-hand calcium binding domain	0	-1.77744
A_42_P594228	Abca8a	ATP-binding cassette, subfamily A (ABC1), member 8a	0	-1.77754
A_64_P093269	Hsd17b7	hydroxysteroid (17-beta) dehydrogenase 7	0.00294897	-1.77816
A_64_P106528	Rnf144b	ring finger protein 144B	0.0114259	-1.77869
A_44_P1039128	Cxcl10	chemokine (C-X-C motif) ligand 10	0.0231681	-1.78036
A_42_P463602	Loxl4	lysyl oxidase-like 4	0	-1.78071
A_44_P787848	Jam2	junctional adhesion molecule 2	0.00459211	-1.78287
A_42_P597215	Epha4	Eph receptor A4	0.00089737	-1.78486
A_64_P067390	Lca5	Leber congenital amaurosis 5 (human)	0.00089737	-1.78509
A_64_P151012	Pard3b	par-3 partitioning defective 3 homolog B (C. elegans)	0.00163395	-1.78542
A_64_P029297	Man1a1	mannosidase, alpha, class 1A, member 1	0	-1.78665
A_44_P196824	Serpinb9	serpin peptidase inhibitor, clade B (ovalbumin), member 9	0.00089737	-1.79153
A_64_P059869	RGD1559985	similar to chromosome 10 open reading frame 92	0	-1.79199
A_44_P351181	Nat8b	N-acetyltransferase 8B	0.0217914	-1.79207
A_64_P063239	Adamdec1	ADAM-like, decysin 1	0.0133644	-1.79288
A_44_P209821	Fbxo3	F-box protein 3	0	-1.7944
A_43_P16731	Ifngr2	interferon gamma receptor 2	0	-1.79516
A_42_P641962	Pcsk6	proprotein convertase subtilisin/kexin type 6	0	-1.79684
A_64_P141349	B3galt1	UDP-Gal:betaGlcNAc beta 1,3-galactosyltransferase, polypeptide 1	0.00511875	-1.80108
A_44_P899239	Samd9l	sterile alpha motif domain containing 9-like	0	-1.81184
A_64_P160072	RGD1309651	similar to 1190005I06Rik protein	0.0333415	-1.81383
A_64_P076540	Il18r1	interleukin 18 receptor 1	0.00089737	-1.81468
A_42_P623913	Sox18	SRY (sex determining region Y)-box 18	0.00230752	-1.81771
A_64_P066152	Ccno	cyclin O	0	-1.82113
A_64_P013324	Tcf3	transcription factor 3	0	-1.82114
A_64_P027108	RGD1562319	similar to family with sequence similarity 55, member C	0.0180193	-1.82351
A_42_P803752	RGD1562146	RGD1562146	0	-1.82608
A_64_P021085	LOC680227	LRRGT00193	0	-1.82855
A_44_P272894	Sh3gl3	SH3-domain GRB2-like 3	0.00294897	-1.83411
A_64_P057995	Slc25a21	solute carrier family 25 (mitochondrial oxodicarboxylate carrier), member 21	0	-1.83631
A_44_P638191	Otud1	OTU domain containing 1	0	-1.83654
A_44_P347149	Aass	aminoadipate-semialdehyde synthase	0.00893311	-1.83759
A_44_P175495	Cxcl11	chemokine (C-X-C motif) ligand 11	0	-1.83826
A_44_P1054453	Uap1l1	UDP-N-acteylglucosamine pyrophosphorylase 1-like 1	0	-1.83841
A_43_P11604	Timp3	TIMP metallopeptidase inhibitor 3	0	-1.83884
A_44_P1034541	Pim3	pim-3 oncogene	0.019449	-1.83941
A_44_P762133	Epha4	Eph receptor A4	0	-1.84444
A_64_P027625	Rxrg	retinoid X receptor gamma	0	-1.84776
A_64_P092747	Mrvi1	murine retrovirus integration site 1 homolog	0	-1.84797
A_42_P591344	Itgb2	integrin, beta 2	0	-1.85311
A_64_P041019	Wwc2	WW and C2 domain containing 2	0	-1.85495
A_64_P109471	MGC93861	hypothetical protein LOC682010	0.00230752	-1.85611
A_64_P155870	RGD1560700	similar to palmitoyl-protein thioesterase	0	-1.86009
A_42_P528844	Acsl5	acyl-CoA synthetase long-chain family member 5	0	-1.86258
A_44_P131470	Hexb	hexosaminidase B	0	-1.86331
A_44_P1038885	Slc16a13	solute carrier family 16, member 13 (monocarboxylic acid transporter 13)	0.00089737	-1.86521
A_64_P063194	RGD1311186	similar to RIKEN cDNA 1810014F10 gene	0	-1.86784
A_64_P051430	Gpx2	glutathione peroxidase 2	0.0381161	-1.86904
A_64_P055102	Eci3	enoyl-Coenzyme A delta isomerase 3	0	-1.87032
A_42_P831499	Egf	epidermal growth factor	0	-1.87627
A_44_P157408	Sepw1	selenoprotein W, 1	0	-1.88432
A_64_P008747	LOC687696	similar to AMSH-family protein	0	-1.88614
A_64_P024949	Xcl1	chemokine (C motif) ligand 1	0	-1.88725
A_44_P1024836	Utx	ubiquitously transcribed tetratricopeptide repeat, X chromosome	0	-1.88856
A_64_P104174	RGD1560603	similar to mitogen-activated protein kinase kinase kinase 15	0	-1.89054
A_64_P068038	Hexb	hexosaminidase B	0	-1.89496
A_64_P131791	Shroom3	shroom family member 3	0	-1.89897
A_42_P744495	Cd63	Cd63 molecule	0	-1.89936
A_43_P12236	Oat	ornithine aminotransferase	0.00979054	-1.9039
A_64_P012232	Sqle	squalene epoxidase	0.00459211	-1.90499
A_64_P146165	RGD1560242	similar to RIKEN cDNA 1700028P14	0.00511875	-1.90542
A_44_P525250	RGD1560208	similar to Farnesyl pyrophosphate synthetase (FPP synthetase)	0.00089737	-1.90583
A_44_P243004	Amigo2	adhesion molecule with Ig like domain 2	0	-1.91087
A_44_P1010902	Cldn7	claudin 7	0.00230752	-1.92005
A_44_P503232	Siah2	seven in absentia 2	0	-1.9252
A_64_P151428	Rnf186	ring finger protein 186	0.00089737	-1.92528
A_44_P1037285	Slc44a4	solute carrier family 44, member 4	0	-1.92728
A_64_P024341	Tmc3	transmembrane channel-like 3	0.00409259	-1.93368
A_44_P1024721	Slc28a2	solute carrier family 28 (sodium-coupled nucleoside transporter), member 2	0	-1.93579
A_43_P14036	Ifi27l2b	interferon, alpha-inducible protein 27 like 2B	0.00089737	-1.94394
A_64_P004231	Gsta5	glutathione S-transferase Yc2 subunit	0	-1.94431
A_44_P741723	Il13ra1	interleukin 13 receptor, alpha 1	0	-1.94457
A_43_P11186	Aifm2	apoptosis-inducing factor, mitochondrion-associated 2	0	-1.94751
A_44_P306368	Lipa	lipase A, lysosomal acid, cholesterol esterase	0	-1.94812
A_44_P348781	Kng1	kininogen 1	0	-1.96167
A_43_P14796	LOC682861	similar to adenomatosis polyposis coli down-regulated 1	0	-1.96691
A_64_P061820	Fam82a1	family with sequence similarity 82, member A1	0	-1.96752
A_64_P053998	Tspan7	tetraspanin 7	0	-1.97374
A_44_P992535	Gpr116	G protein-coupled receptor 116	0.00294897	-1.97433
A_64_P115060	Ccl5	chemokine (C-C motif) ligand 5	0.00163395	-1.97622
A_64_P076638	Idi1	isopentenyl-diphosphate delta isomerase 1	0.00163395	-1.97697
A_42_P624195	Gsta3	glutathione S-transferase A3	0	-1.97769
A_64_P024948	Xcl1	chemokine (C motif) ligand 1	0	-1.9784
A_44_P869774	Clec1b	C-type lectin domain family 1, member B	0.00294897	-1.98384
A_42_P715070	Ccng2	cyclin G2	0	-1.98772
A_42_P680570	Nfx1	nuclear transcription factor, X-box binding 1	0	-1.98908
A_44_P578654	Rab19	RAB19, member RAS oncogene family	0	-1.98958
A_44_P1049252	Naprt1	nicotinate phosphoribosyltransferase domain containing 1	0	-1.99057
A_44_P849099	Osbpl11	oxysterol binding protein-like 11	0.00230752	-1.99499
A_44_P836742	Tmem102	transmembrane protein 102	0	-1.99512
A_64_P104330	Klrg1	killer cell lectin-like receptor subfamily G, member 1	0.0130287	-2.00329
A_64_P043702	Oit3	oncoprotein induced transcript 3	0	-2.00641
A_42_P670493	RGD1308742	similar to Complement C5 precursor	0	-2.00954
A_64_P025608	Akr1b10	aldo-keto reductase family 1, member B10 (aldose reductase)	0.00089737	-2.01315
A_64_P165065	Asb14	ankyrin repeat and SOCS box-containing 14	0	-2.02009
A_44_P142242	Cdh1	cadherin 1	0	-2.02099
A_44_P362749	Emr1	EGF-like module containing, mucin-like, hormone receptor-like 1	0.00089737	-2.02337
A_42_P753215	Synj2	synaptojanin 2	0	-2.02775
A_64_P067447	Acot4	acyl-CoA thioesterase 4	0.0183798	-2.02849
A_42_P544898	Bcl6b	B-cell CLL/lymphoma 6, member B	0	-2.02983
A_42_P678904	RGD1563547	RGD1563547	0	-2.03037
A_44_P369399	Rab38	RAB38, member RAS oncogene family	0	-2.03582
A_42_P654061	Acsl4	acyl-CoA synthetase long-chain family member 4	0	-2.03606
A_42_P501679	Plin3	perilipin 3	0	-2.0429
A_42_P589190	Aacs	acetoacetyl-CoA synthetase	0.00163395	-2.0449
A_64_P137063	Kng1l1	kininogen 1-like 1	0	-2.0467
A_42_P736315	Rtp4	receptor (chemosensory) transporter protein 4	0	-2.05034
A_64_P040806	Tlr3	toll-like receptor 3	0	-2.05165
A_44_P209788	Enpep	glutamyl aminopeptidase	0	-2.05278
A_64_P095877	Rgs16	regulator of G-protein signaling 16	0.00848714	-2.05407
A_44_P166161	Adh7	alcohol dehydrogenase 7 (class IV), mu or sigma polypeptide	0	-2.05945
A_64_P027288	RGD1564516	similar to smuckler	0.00937253	-2.06235
A_64_P019545	Coq10a	coenzyme Q10 homolog A (S. cerevisiae)	0	-2.06548
A_44_P1036534	Paqr4	progestin and adipoQ receptor family member IV	0	-2.06561
A_44_P341870	Prkag2	protein kinase, AMP-activated, gamma 2 non-catalytic subunit	0	-2.06663
A_64_P116219	Crat	carnitine O-acetyltransferase	0.00294897	-2.06882
A_44_P283790	Mfhas1	malignant fibrous histiocytoma amplified sequence 1	0	-2.06933
A_64_P050994	Sema4a	sema domain, immunoglobulin domain (Ig), transmembrane domain (TM) and short cytoplasmic domain, (semaphorin) 4A	0	-2.07701
A_42_P763522	Cyyr1	cysteine/tyrosine-rich 1	0.00613103	-2.07755
A_64_P153951	Ror2	receptor tyrosine kinase-like orphan receptor 2	0	-2.07866
A_44_P315947	F7	coagulation factor VII (serum prothrombin conversion accelerator)	0	-2.07935
A_64_P001364	Prickle1	prickle homolog 1 (Drosophila)	0	-2.08021
A_44_P384260	Ninj2	ninjurin 2	0	-2.08032
A_64_P137491	Iah1	isoamyl acetate-hydrolyzing esterase 1 homolog (S. cerevisiae)	0	-2.08296
A_64_P095670	Olr1688	olfactory receptor 1688	0.00089737	-2.08338
A_64_P112579	Slc16a11	solute carrier family 16 (monocarboxylic acid transporters), member 11	0.00163395	-2.08623
A_64_P165085	Cdkn1c	cyclin-dependent kinase inhibitor 1C	0	-2.10756
A_43_P14470	Enpp4	ectonucleotide pyrophosphatase/phosphodiesterase 4	0	-2.11012
A_64_P131736	Fas	Fas (TNF receptor superfamily, member 6)	0	-2.11505
A_44_P432965	Fdps	farnesyl diphosphate synthase (farnesyl pyrophosphate synthetase, dimethylallyltranstransferase, geranyltranstransferase)	0	-2.12163
A_44_P1042876	Hspa1b	heat shock 70kD protein 1B (mapped)	0.00089737	-2.12484
A_44_P384683	Utx	ubiquitously transcribed tetratricopeptide repeat, X chromosome	0	-2.13239
A_64_P084058	LOC685125	similar to RIKEN cDNA 5031410I06	0	-2.14068
A_44_P310596	Il33	interleukin 33	0	-2.14224
A_44_P588315	Lyve1	lymphatic vessel endothelial hyaluronan receptor 1	0.00409259	-2.14277
A_44_P235978	Fasn	fatty acid synthase	0.0269019	-2.14333
A_44_P433147	Gnat3	guanine nucleotide binding protein, alpha transducing 3	0	-2.14861
A_64_P119836	Shisa3	shisa homolog 3 (Xenopus laevis)	0	-2.14868
A_42_P460021	Adcy10	adenylate cyclase 10 (soluble)	0	-2.15019
A_43_P14287	Adh5	alcohol dehydrogenase 5 (class III), chi polypeptide	0	-2.15188
A_64_P128290	Lppr1	lipid phosphate phosphatase-related protein type 1	0.00352941	-2.16025
A_64_P130683	Acss2	acyl-CoA synthetase short-chain family member 2	0	-2.1632
A_43_P13069	Chek1	CHK1 checkpoint homolog (S. pombe)	0	-2.16562
A_64_P128433	Ctps2	CTP synthase II	0	-2.16921
A_64_P042885	Fn3k	fructosamine 3 kinase	0.00352941	-2.17245
A_44_P289125	Spsb4	splA/ryanodine receptor domain and SOCS box containing 4	0	-2.18453
A_64_P016245	LOC684994	similar to retinoic acid receptor, beta	0	-2.18563
A_64_P158123	Pcdh18	protocadherin 18	0	-2.19389
A_44_P483992	LOC678910	similar to CG9967-PA, isoform A	0	-2.19485
A_64_P076232	LOC684861	similar to Indoleamine 2,3-dioxygenase (IDO) (Indoleamine-pyrrole 2,3-dioxygenase)	0	-2.19862
A_43_P11861	Dio3	deiodinase, iodothyronine, type III	0	-2.20706
A_42_P683634	Sparcl1	SPARC-like 1 (hevin)	0	-2.20824
A_44_P477322	Rtn4	reticulon 4	0	-2.21211
A_44_P142111	Ces2e	carboxylesterase 2E	0	-2.21527
A_44_P592461	Msh3	mutS homolog 3 (E. coli)	0	-2.21686
A_44_P438613	Aifm2	apoptosis-inducing factor, mitochondrion-associated 2	0	-2.22031
A_64_P007618	Gfra3	GDNF family receptor alpha 3	0	-2.24007
A_42_P458494	Acsf2	acyl-CoA synthetase family member 2	0	-2.24041
A_42_P475151	Rogdi	rogdi homolog (Drosophila)	0	-2.24135
A_42_P787775	Plekhd1	pleckstrin homology domain containing, family D (with coiled-coil domains) member 1	0.011848	-2.24674
A_44_P1021361	Tlr3	toll-like receptor 3	0	-2.25086
A_64_P088695	Tmtc4	transmembrane and tetratricopeptide repeat containing 4	0	-2.2532
A_44_P1015425	Tm7sf3	transmembrane 7 superfamily member 3	0	-2.25455
A_44_P1005649	Dnajc12	DnaJ (Hsp40) homolog, subfamily C, member 12	0	-2.26429
A_44_P1049055	Hspa4l	heat shock protein 4-like	0	-2.26846
A_64_P089356	Syt12	synaptotagmin XII	0	-2.27521
A_44_P591548	Papd7	PAP associated domain containing 7	0	-2.28197
A_64_P131086	Rab30	RAB30, member RAS oncogene family	0.00409259	-2.30766
A_44_P538967	Bdh2	3-hydroxybutyrate dehydrogenase, type 2	0	-2.30793
A_64_P159448	Styx	serine/threonine/tyrosine interacting protein	0.00089737	-2.30793
A_64_P062143	Ugt2a3	UDP glucuronosyltransferase 2 family, polypeptide A3	0	-2.30832
A_64_P124636	Alpi	alkaline phosphatase, intestinal	0.00352941	-2.30859
A_64_P087094	LOC680734	similar to Ankyrin-2 (Brain ankyrin) (Ankyrin B) (Ankyrin, nonerythroid)	0	-2.31239
A_64_P027792	LOC680955	hypothetical protein LOC680955	0	-2.3182
A_64_P147190	Fdps	farnesyl diphosphate synthase (farnesyl pyrophosphate synthetase, dimethylallyltranstransferase, geranyltranstransferase)	0	-2.35005
A_43_P12535	Klf10	Kruppel-like factor 10	0.00230752	-2.35045
A_42_P489764	Gjb2	gap junction protein, beta 2	0	-2.35337
A_42_P573312	Ccdc125	coiled-coil domain containing 125	0	-2.35846
A_44_P522797	Cyp2r1	cytochrome P450, family 2, subfamily r, polypeptide 1	0	-2.37037
A_64_P065026	Smpd3	sphingomyelin phosphodiesterase 3, neutral membrane	0	-2.37409
A_64_P042694	Gtlf3b	gene trap locus F3b	0	-2.38904
A_64_P032951	Cd300lg	Cd300 molecule-like family member G	0	-2.3892
A_64_P029062	Clybl	citrate lyase beta like	0	-2.39813
A_44_P192224	Upp2	uridine phosphorylase 2	0.00294897	-2.39898
A_42_P720077	Fmo5	flavin containing monooxygenase 5	0.00089737	-2.40298
A_64_P010950	Vom1r23	vomeronasal 1 receptor 23	0	-2.4065
A_64_P072638	RGD1559459	similar to Expressed sequence AI788959	0	-2.40945
A_42_P628981	Prss23	protease, serine, 23	0	-2.43988
A_64_P011489	Gdf15	growth differentiation factor 15	0	-2.43998
A_42_P830311	Mrap	melanocortin 2 receptor accessory protein	0	-2.44248
A_44_P680341	Rin2	Ras and Rab interactor 2	0	-2.44579
A_64_P142640	Gjc3	gap junction protein, gamma 3	0	-2.45825
A_64_P016249	LOC684994	similar to retinoic acid receptor, beta	0	-2.46213
A_64_P050921	Ablim3	actin binding LIM protein family, member 3	0.00089737	-2.51602
A_44_P226315	Slc16a10	solute carrier family 16 (monocarboxylic acid transporters), member 10	0	-2.54962
A_64_P016549	Slc4a4	solute carrier family 4, sodium bicarbonate cotransporter, member 4	0	-2.55998
A_44_P467591	Neu2	sialidase 2 (cytosolic sialidase)	0	-2.56962
A_42_P675031	Kcnb1	potassium voltage gated channel, Shab-related subfamily, member 1	0	-2.57751
A_42_P663871	Gzma	granzyme A	0	-2.58619
A_44_P458855	Ptprn	protein tyrosine phosphatase, receptor type, N	0	-2.5959
A_43_P12085	Dbil5	diazepam binding inhibitor-like 5	0	-2.60063
A_64_P100482	LOC684568	similar to solute carrier family 17 (sodium phosphate), member 4	0	-2.61553
A_64_P120342	Onecut1	one cut homeobox 1	0.00409259	-2.65885
A_42_P545943	Car2	carbonic anhydrase II	0	-2.68985
A_42_P576953	Pla1a	phospholipase A1 member A	0	-2.70587
A_44_P113691	Slc6a1	solute carrier family 6 (neurotransmitter transporter, GABA), member 1	0	-2.73272
A_64_P122317	RGD1305721	similar to RIKEN cDNA 2810055F11	0	-2.73308
A_42_P501972	Ppp2r1b	protein phosphatase 2, regulatory subunit A, beta	0	-2.74694
A_64_P006878	RGD1304580	similar to Hypothetical protein MGC38513	0	-2.76552
A_64_P043392	Megf11	multiple EGF-like-domains 11	0	-2.77153
A_44_P1021630	Akr1cl1	aldo-keto reductase family 1, member C-like 1	0	-2.80941
A_44_P994692	Zap70	zeta-chain (TCR) associated protein kinase	0	-2.81088
A_64_P164726	Adh4	alcohol dehydrogenase 4 (class II), pi polypeptide	0	-2.8226
A_43_P12374	Lpar3	lysophosphatidic acid receptor 3	0	-2.83899
A_43_P11975	Tsx	testis specific X-linked gene	0.00230752	-2.85154
A_44_P289637	Slc4a1	solute carrier family 4 (anion exchanger), member 1	0	-2.85352
A_43_P13253	UST4r	integral membrane transport protein UST4r	0	-2.86431
A_44_P1001820	Slc22a5	solute carrier family 22 (organic cation/carnitine transporter), member 5	0	-2.89776
A_44_P422836	Igfbp1	insulin-like growth factor binding protein 1	0	-2.93667
A_64_P151353	Acsm5	acyl-CoA synthetase medium-chain family member 5	0	-2.94159
A_42_P624403	Fdx1	ferredoxin 1	0	-2.98125
A_64_P060938	LOC686120	hypothetical protein LOC686120	0	-2.98249
A_64_P164727	Adh4	alcohol dehydrogenase 4 (class II), pi polypeptide	0	-3.00902
A_64_P144263	Cxcl14	chemokine (C-X-C motif) ligand 14	0	-3.02057
A_44_P531565	Sult2al1	sulfotransferase family 2A, dehydroepiandrosterone (DHEA)-preferring-like 1	0	-3.06241
A_64_P002949	Disp1	dispatched homolog 1 (Drosophila)	0	-3.1353
A_64_P134445	RGD1310269	hypothetical LOC314472	0	-3.1464
A_64_P100148	LOC681383	similar to Protein C10orf11 homolog	0	-3.15011
A_64_P159519	Pla2g16	phospholipase A2, group XVI	0	-3.19276
A_44_P1037706	Glod5	glyoxalase domain containing 5	0	-3.19808
A_43_P12005	Resp18	regulated endocrine-specific protein 18	0	-3.20211
A_64_P053197	Gpr158	G protein-coupled receptor 158	0.00089737	-3.26074
A_42_P842823	Reep6	receptor accessory protein 6	0	-3.26471
A_42_P794562	Cyp7a1	cytochrome P450, family 7, subfamily a, polypeptide 1	0.0180193	-3.27669
A_44_P1035148	Ddhd1	DDHD domain containing 1	0	-3.32592
A_44_P521587	Arhgef3	Rho guanine nucleotide exchange factor (GEF) 3	0	-3.34113
A_44_P104756	Olr1303	olfactory receptor 1303	0	-3.34904
A_64_P142248	Colq	collagen-like tail subunit (single strand of homotrimer) of asymmetric acetylcholinesterase	0	-3.34999
A_43_P12345	Bche	butyrylcholinesterase	0	-3.38411
A_64_P025658	Flvcr2	feline leukemia virus subgroup C cellular receptor family, member 2	0	-3.42546
A_44_P809032	RGD1566001	similar to DNA segment, Chr 4, Brigham & Womens Genetics 0951 expressed	0	-3.49883
A_64_P016548	Slc4a4	solute carrier family 4, sodium bicarbonate cotransporter, member 4	0	-3.53395
A_64_P133967	Abcd2	ATP-binding cassette, subfamily D (ALD), member 2	0	-3.58228
A_44_P519871	Srd5a1	steroid-5-alpha-reductase, alpha polypeptide 1 (3-oxo-5 alpha-steroid delta 4-dehydrogenase alpha 1)	0	-3.59782
A_44_P182431	Srd5a1	steroid-5-alpha-reductase, alpha polypeptide 1 (3-oxo-5 alpha-steroid delta 4-dehydrogenase alpha 1)	0	-3.60634
A_64_P363385	Ugt1a9	UDP glucuronosyltransferase 1 family, polypeptide A9	0	-3.66633
A_44_P494591	Sall1	sal-like 1 (Drosophila)	0	-3.67523
A_64_P132516	Rtn4	reticulon 4	0	-3.69848
A_44_P144988	Fam13a	family with sequence similarity 13, member A	0	-3.73888
A_44_P429298	Tnfrsf9	tumor necrosis factor receptor superfamily, member 9	0	-3.74839
A_64_P094111	Ppp2r2b	protein phosphatase 2, regulatory subunit B, beta	0	-3.76609
A_64_P054531	Clic5	chloride intracellular channel 5	0	-3.77776
A_64_P103936	Acot5	acyl-CoA thioesterase 5	0	-3.8861
A_42_P736812	Prkcdbp	protein kinase C, delta binding protein	0	-4.033
A_44_P199129	Adh6	alcohol dehydrogenase 6 (class V)	0	-4.0671
A_64_P083888	Tm7sf2	transmembrane 7 superfamily member 2	0	-4.07199
A_44_P128396	Ugt2b34	UDP glucuronosyltransferase 2 family, polypeptide B34	0	-4.31462
A_42_P813567	Scd	stearoyl-CoA desaturase (delta-9-desaturase)	0	-4.58741
A_44_P212813	Acsm5	acyl-CoA synthetase medium-chain family member 5	0	-4.65258
A_44_P547954	RT1-CE6	RT1 class I, locus CE6	0	-4.74862
A_43_P11444	S100g	S100 calcium binding protein G	0	-4.77991
A_42_P594793	Prss8	protease, serine, 8	0	-4.79888
A_44_P428691	Elovl6	ELOVL family member 6, elongation of long chain fatty acids (yeast)	0	-4.84241
A_44_P765013	Rnf186	ring finger protein 186	0	-4.85472
A_64_P152154	Aldh1b1	aldehyde dehydrogenase 1 family, member B1	0	-4.88291
A_44_P575424	Chmp4c	chromatin modifying protein 4C	0	-4.89137
A_44_P112527	Megf11	multiple EGF-like-domains 11	0	-5.06614
A_64_P115417	Ntrk1	neurotrophic tyrosine kinase, receptor, type 1	0	-5.0924
A_44_P353157	Tmem30b	transmembrane protein 30B	0	-5.83326
A_64_P158939	Mt2A	metallothionein 2A	0	-5.93331
A_64_P043614	Slc39a5	solute carrier family 39 (metal ion transporter), member 5	0	-5.97258
A_64_P118982	Mogat2	monoacylglycerol O-acyltransferase 2	0	-5.98714
A_64_P113793	Cd36	CD36 molecule (thrombospondin receptor)	0	-5.99988
A_44_P112551	Ky	kyphoscoliosis peptidase	0	-6.15271
A_44_P217866	LOC310902	similar to Alcohol dehydrogenase 1A (Alcohol dehydrogenase alpha subunit)	0	-6.17822
A_64_P128810	RGD1565355	similar to fatty acid translocase/CD36	0	-6.32793
A_42_P540711	Rasd2	RASD family, member 2	0	-6.33603
A_64_P155315	Prss32	protease, serine, 32	0	-6.50946
A_42_P843692	Cadps	Ca++-dependent secretion activator	0	-6.51239
A_42_P567268	Mt2A	metallothionein 2A	0	-7.13306
A_64_P054808	Cd36	CD36 molecule (thrombospondin receptor)	0	-7.38962
A_43_P16264	Serpina7	serpin peptidase inhibitor, clade A (alpha-1 antiproteinase, antitrypsin), member 7	0	-7.87906
A_42_P453976	Ifitm6	interferon induced transmembrane protein 6	0	-8.01856
A_42_P746029	Acsm2	acyl-CoA synthetase medium-chain family member 2	0	-8.0505
A_64_P117468	Ky	kyphoscoliosis peptidase	0	-8.28665
A_44_P1037342	Cyp3a9	cytochrome P450, family 3, subfamily a, polypeptide 9	0	-8.39089
A_64_P123603	Mt1a	metallothionein 1a	0	-8.54432
A_44_P489891	RGD1562844	similar to serine (or cysteine) proteinase inhibitor, clade B, member 9	0	-8.55965
A_43_P13109	Cyp26a1	cytochrome P450, family 26, subfamily a, polypeptide 1	0	-8.56968
A_64_P097218	Ifitm6	interferon induced transmembrane protein 6	0	-8.59352
A_42_P836392	Elovl6	ELOVL family member 6, elongation of long chain fatty acids (yeast)	0	-8.72703
A_44_P430547	Ntrk1	neurotrophic tyrosine kinase, receptor, type 1	0	-9.57755
A_44_P426107	Akr1b8	aldo-keto reductase family 1, member B8	0	-9.81707
A_64_P039026	Igfbp2	insulin-like growth factor binding protein 2	0	-10.0278
A_64_P096412	Krt23	keratin 23 (histone deacetylase inducible)	0	-10.0548
A_44_P174992	Ifi47	interferon gamma inducible protein 47	0	-11.3562
A_64_P032415	Igfbp2	insulin-like growth factor binding protein 2	0	-11.5404
A_64_P095005	Mmd2	monocyte to macrophage differentiation-associated 2	0	-13.22
A_64_P220098	Znfx1	zinc finger, NFX1-type containing 1	0	-13.2398
A_44_P792446	Scube1	signal peptide, CUB domain, EGF-like 1	0	-14.8654
A_64_P072473	Gpr115	G protein-coupled receptor 115	0	-15.0068
A_64_P035291	Gsta5	glutathione S-transferase Yc2 subunit	0	-15.3399
A_44_P263355	Lifr	leukemia inhibitory factor receptor alpha	0	-16.693
A_64_P020244	Prom1	prominin 1	0	-22.917
A_44_P187181	Prlr	prolactin receptor	0	-28.1383
A_64_P073904	Prom1	prominin 1	0	-29.8031
A_44_P1039213	Cpa2	carboxypeptidase A2 (pancreatic)	0	-46.6148
A_64_P008867	Cpa1	carboxypeptidase A1	0	-49.5008
A_44_P360720	A1bg	alpha-1-B glycoprotein	0	-91.9557
A_64_P000398	RGD1564515	similar to alpha 1B-glycoprotein	0	-99.5603
A_42_P608478	Sult2a2	sulfotransferase family 2A, dehydroepiandrosterone (DHEA)-preferring, member 2	0	-114.74
A_44_P139673	Cyp2c12	cytochrome P450, family 2, subfamily c, polypeptide 12	0	-122.693
A_44_P1058932	Akr1b7	aldo-keto reductase family 1, member B7	0	-587.726

## Sheet: Table_S10
Table_S10. Genes that were significantly different between genders following exposure to 2 mg/kg bw/day furan.
Probe	GeneSymbol	GeneName	FDR p-value	Fold Change (furan 2 mg/kg/bw)	Fold Change		Fold Change of base line expression
				Male to Female	Male	Female	control Male/female
A_42_P567268	Mt2A	metallothionein 2A	0	10.6803	9.36459	-1.14049	-7.13306
A_64_P035291	Gsta5	glutathione S-transferase Yc2 subunit	0	7.16511	8.79485	1.22745	-15.3399
A_44_P515441	Cyp2c24	similar to Cytochrome P450 2C24 (CYPIIC24) (P450-PROS2)	0	6.1349	10.5211	1.71495
A_64_P123603	Mt1a	metallothionein 1a	0.0090378	5.99408	4.62683	-1.2955	-8.54432
A_64_P073904	Prom1	prominin 1	0.0138662	4.20249	2.69296	-1.56055	-22.917
A_64_P132261	LOC687842	similar to Cytochrome P450 2C24 (CYPIIC24) (P450-PROS2)	0.0420416	4.08964	7.37385	1.80306
A_44_P548949	LOC683753	hypothetical protein LOC683753	0.0090378	3.86648	7.59545	1.96443
A_44_P139673	Cyp2c12	cytochrome P450, family 2, subfamily c, polypeptide 12	0.0315092	3.71213	4.71521	1.27022	-122.693
A_64_P051430	Gpx2	glutathione peroxidase 2	0.0090378	3.62557	4.7353	1.30608	-1.86904
A_64_P123078	Phgdh	phosphoglycerate dehydrogenase	0	3.27528	3.58224	1.09372
A_44_P187181	Prlr	prolactin receptor	0	3.16457	2.41452	-1.31064	-28.1383
A_42_P540711	Rasd2	RASD family, member 2	0.0298972	3.07764	1.34242	-2.2926	-6.33603
A_44_P1058932	Akr1b7	aldo-keto reductase family 1, member B7	0	2.95033	2.16082	-1.36538	-587.726
A_64_P170600	Gstp1	glutathione S-transferase pi 1	0.0218861	2.90194	5.67617	1.95599
A_44_P318323	Ugt2b7	UDP glucuronosyltransferase 2 family, polypeptide B7	0	2.83163	2.81705	-1.00517	-2.73272
A_64_P043614	Slc39a5	solute carrier family 39 (metal ion transporter), member 5	0	2.68664	1.15531	-2.32548	-5.97258
A_44_P113691	Slc6a1	solute carrier family 6 (neurotransmitter transporter, GABA), member 1	0.0298972	2.54444	1.21399	-2.09594
A_44_P1037706	Glod5	glyoxalase domain containing 5	0.0338665	2.37801	-1.13896	-2.70846	-3.19808
A_44_P273468	Slc25a4	solute carrier family 25 (mitochondrial carrier; adenine nucleotide translocator), member 4	0.0090378	2.34233	2.52919	1.07977
A_42_P842823	Reep6	receptor accessory protein 6	0.0218861	2.30489	2.31614	1.00488	-3.26471
A_43_P12519	S100a10	S100 calcium binding protein A10	0.0465395	2.29125	2.07773	-1.10277
A_64_P084273	LOC686437	similar to Protein C14orf105	0.0298972	2.2816	4.09751	1.79589
A_44_P1042876	Hspa1b	heat shock 70kD protein 1B (mapped)	0.048979	2.23595	1.93821	-1.15362	-2.12484
A_64_P008867	Cpa1	carboxypeptidase A1	0.0090378	2.22117	1.29342	-1.71728	-49.5008
A_44_P138355	LOC100362689	keratin 8-like	0.0399566	2.22011	2.67262	1.20382
A_42_P698240	Ptgr1	prostaglandin reductase 1	0	2.19476	1.59514	-1.3759	-1.61207
A_64_P132516	Rtn4	reticulon 4	0.0090378	2.18296	1.7704	-1.23304	-3.69848
A_44_P809032	RGD1566001	similar to DNA segment, Chr 4, Brigham & Womens Genetics 0951 expressed	0.0090378	2.17451	1.18505	-1.83495	-3.49883
A_42_P548410	Acot1	acyl-CoA thioesterase 1	0.0298972	2.04101	2.10747	1.03257
A_43_P11861	Dio3	deiodinase, iodothyronine, type III	0	1.96403	1.70084	-1.15474	-2.20706
A_64_P161581	Myadm	myeloid-associated differentiation marker	0	1.95835	1.50265	-1.30326
A_42_P576953	Pla1a	phospholipase A1 member A	0.0138662	1.89445	1.46218	-1.29564	-2.70587
A_42_P545943	Car2	carbonic anhydrase II	0.0138662	1.89225	2.2506	1.18938	-2.68985
A_64_P128433	Ctps2	CTP synthase II	0.0362808	1.86156	1.65698	-1.12346	-2.16921
A_44_P213175	Ccdc68	coiled-coil domain containing 68	0.0138662	1.8368	1.58429	-1.15939
A_42_P754654	RGD1562378	histone H4 variant H4-v.1	0.0420416	1.81052	1.64382	-1.10142
A_42_P565301	B4galt5	UDP-Gal:betaGlcNAc beta 1,4-galactosyltransferase, polypeptide 5	0	1.76701	1.65854	-1.0654	-1.52346
A_44_P1035656	Cd24	CD24 molecule	0.0090378	1.76293	2.42231	1.37402
A_64_P110941	Cndp1	carnosine dipeptidase 1 (metallopeptidase M20 family)	0	1.74947	1.23138	-1.42074
A_64_P078080	Tusc3	tumor suppressor candidate 3	0	1.74008	2.53304	1.45571
A_64_P070633	Gm10923	predicted gene 10923	0.0248096	1.73056	1.4766	-1.17199
A_64_P005043	Nt5dc2	5'-nucleotidase domain containing 2	0	1.70564	2.13328	1.25072
A_44_P1006261	Nme4	non-metastatic cells 4, protein expressed in	0.0138662	1.69769	2.30143	1.35563
A_64_P007169	Rpl23a	ribosomal protein L23a	0	1.68739	1.60482	-1.05145	-1.43793
A_44_P447623	Ugdh	UDP-glucose 6-dehydrogenase	0.0420416	1.679	1.7891	1.06557
A_64_P050084	Npw	neuropeptide W	0.0446574	1.65556	2.29796	1.38803
A_44_P1059122	RGD1311946	similar to RIKEN cDNA 1810055G02	0.0385279	1.65153	2.12758	1.28825
A_44_P196296	Lppr4	lipid phosphate phosphatase-related protein type 4	0	1.63358	1.0991	-1.48629	-1.59044
A_44_P995373	LOC682888	hypothetical protein LOC682888	0	1.61919	1.69318	1.0457
A_64_P120114	LOC690201,	similar to 60S ribosomal protein L23a	0	1.61768	1.49838	-1.07962
A_44_P1036534	Paqr4	progestin and adipoQ receptor family member IV	0	1.60957	-1.08598	-1.74796	-2.06561
A_42_P707230	Rcn2	reticulocalbin 2, EF-hand calcium binding domain	0.0184042	1.60497	1.34253	-1.19548	-1.77744
A_64_P153159	Ebi3	Epstein-Barr virus induced 3	0.0218861	1.60007	1.46456	-1.09253
A_44_P775747	LOC680441	similar to 60S ribosomal protein L23a	0	1.59071	1.53671	-1.03514
A_64_P074875	Slc3a1	solute carrier family 3, member 1	0.0090378	1.58458	1.55058	-1.02193
A_64_P062462	Pir	pirin (iron-binding nuclear protein)	0.0218861	1.57052	1.45185	-1.08174
A_64_P149501	Col4a1	collagen, type IV, alpha 1	0.0480669	1.56905	1.55444	-1.0094
A_64_P044440	Fam43a	family with sequence similarity 43, member A	0.0298972	1.56862	1.39099	-1.1277
A_64_P078225	LOC688776	similar to 60S ribosomal protein L23a	0.0138662	1.55995	1.47409	-1.05824	-1.36426
A_64_P046373	Pycr1	pyrroline-5-carboxylate reductase 1	0.0090378	1.55862	1.67177	1.0726
A_64_P310726	Ly96	lymphocyte antigen 96	0.0090378	1.55659	1.48961	-1.04497
A_64_P002081	LOC680217,	similar to Ferritin light chain 2 (Ferritin L subunit 2) (Ferritin subunit LG)	0.0090378	1.553	2.01193	1.29551
A_42_P753215	Synj2	synaptojanin 2	0.0399566	1.5511	1.45519	-1.06591	-2.02775
A_64_P119422	Ctf1	cardiotrophin 1	0.0090378	1.54986	1.40048	-1.10667
A_44_P125025	Tgfb3	transforming growth factor, beta 3	0.0338665	1.53471	1.33927	-1.14592	-1.27741
A_64_P029190	LOC681196,	similar to paired immunoglobin-like type 2 receptor beta; similar to cell surface receptor FDFACT	0.0281176	1.53333	1.40442	-1.09179
A_42_P631493	Csda	cold shock domain protein A	0.0184042	1.52779	1.25486	-1.21751	-1.24335
A_44_P157408	Sepw1	selenoprotein W, 1	0.0426845	1.51717	1.30254	-1.16478	-1.88432
A_44_P989658	LOC687913,	hypothetical protein LOC687913	0.0446574	1.51332	1.37597	-1.09982
A_64_P105231	RGD1309537	similar to Myosin regulatory light chain 2-A, smooth muscle isoform (Myosin RLC-A)	0.0218861	1.51327	1.30857	-1.15643
A_64_P119084	Rps15a	ribosomal protein S15a	0	1.5094	1.63883	1.08574
A_64_P082893	Chrnb1	cholinergic receptor, nicotinic, beta 1 (muscle)	0.0138662	1.50766	1.43216	-1.05272
A_64_P050477	Hn1	hematological and neurological expressed 1	0.0184042	1.4984	1.49954	-1.00489
A_43_P12769	Igfals	insulin-like growth factor binding protein, acid labile subunit	0.0446574	-1.5029	-1.64167	-1.09234	-1.64167
A_44_P398176	Ivd	isovaleryl-CoA dehydrogenase	0	-1.50311	-1.36497	1.10121	-1.36497
A_44_P305027	H3f3b,	similar to H3 histone, family 3B; similar to Zgc:56193; similar to H3 histone, family 3A; H3 histone, family 3B; similar to Histone H3.3; similar to histone 1, H2ai	0.0248096	-1.50621	-1.29089	1.1668
A_64_P014727	Gstm4	glutathione S-transferase mu 4	0.0281176	-1.50869	1.15068	1.73602
A_64_P001671	LOC691839	similar to Nucleolin (Protein C23)	0.0385279	-1.50918	1.00175	1.51182
A_64_P085611	Brp44l	brain protein 44-like	0.048979	-1.51218	-1.49407	1.01212	-1.49407
A_44_P556579	H1fx	H1 histone family, member X	0.0315092	-1.5129	-1.26496	1.196	-1.26496
A_44_P1000935	Sord	sorbitol dehydrogenase	0.0184042	-1.51888	-1.34411	1.13003	-1.34411
A_64_P011849	Fam3a	family with sequence similarity 3, member A	0	-1.52312	-1.31194	1.16098	-1.31194
A_44_P281481	Rarres2	retinoic acid receptor responder (tazarotene induced) 2	0.0480669	-1.5287	-1.43299	1.06679	-1.43299
A_44_P1007449	Acad10	acyl-CoA dehydrogenase family, member 10	0.0426845	-1.53541	-1.66626	-1.08522	-1.66626
A_64_P122731	Icmt	isoprenylcysteine carboxyl methyltransferase	0.0362808	-1.54982	-1.14793	1.3501
A_42_P667100	Fggy	FGGY carbohydrate kinase domain containing	0.0362808	-1.5567	-1.83374	-1.17797	-1.83374
A_64_P023670	Aldh2	aldehyde dehydrogenase 2 family (mitochondrial)	0.0138662	-1.55757	-1.67256	-1.07383	-1.67256
A_42_P672217	Scp2	sterol carrier protein 2	0.0138662	-1.57553	-1.55227	1.01499	-1.55227
A_64_P159127	Rilp	Rab interacting lysosomal protein	0.0298972	-1.57785	-1.51905	1.03871	-1.51905
A_64_P059615	LOC502594,	similar to Adenosylhomocysteinase (S-adenosyl-L-homocysteine hydrolase) (AdoHcyase)	0.0338665	-1.58309	-1.48845	1.06328
A_64_P054676	Tmprss6	transmembrane protease, serine 6	0.0090378	-1.58897	-1.34813	1.17865	-1.34813
A_44_P441339	Phyhd1	phytanoyl-CoA dioxygenase domain containing 1	0	-1.59762	-1.25916	1.26879	-1.25916
A_44_P271769	Acp2	acid phosphatase 2, lysosomal	0.0184042	-1.60755	-1.4288	1.1251	-1.4288
A_64_P037617	R3hdm2	R3H domain containing 2	0.0090378	-1.61752	-1.5447	1.54484	-1.5447
A_44_P342187	S1pr2	sphingosine-1-phosphate receptor 2	0.0315092	-1.62397	-1.42748	1.08318	-1.42748
A_64_P111440	Xiap	X-linked inhibitor of apoptosis	0	-1.64211	-1.36633	1.24128	1.5776
A_44_P802511	RGD1566319	similar to Sestrin 2 (Hi95)	0.0465395	-1.64485	-1.39115	-1.00085	1.48988
A_64_P059660	Tnfsf13	tumor necrosis factor (ligand) superfamily, member 13	0.0090378	-1.6521	-1.55684	1.06148	2.68898
A_43_P15556	Gulo	gulonolactone (L-) oxidase	0.0298972	-1.66488	-1.39289	-1.08529	1.55439
A_44_P283561	Mgst1	microsomal glutathione S-transferase 1	0	-1.66869	-1.36626	-1.0373
A_43_P19656	Mgat4b	mannosyl (alpha-1,3-)-glycoprotein beta-1,4-N-acetylglucosaminyltransferase, isozyme B	0.0090378	-1.68966	-1.36123	-1.12073	1.39547
A_44_P220610	Fahd1	fumarylacetoacetate hydrolase domain containing 1	0	-1.69229	-1.69373	1.15126	1.89805
A_44_P276724	Slc25a48	similar to hypothetical protein E230025K15	0.0184042	-1.7027	-1.3213	1.21255
A_64_P145453	eIF6,	eukaryotic translation initiation factor 6, pseudogene 1; eukaryotic translation initiation factor 6	0.0138662	-1.70734	-1.60845	1.16508
A_44_P535899	ND5,	NADH-ubiquinone oxidoreductase chain 5	0.0248096	-1.71843	-1.75867	-1.2254
A_44_P231243	Insig2	insulin induced gene 2	0.0281176	-1.74124	-1.60101	1.41613	1.70524
A_44_P531565	Sult2al1	sulfotransferase family 2A, dehydroepiandrosterone (DHEA)-preferring-like 1	0.0426845	-1.77751	-1.92913	1.35403	-3.06241
A_64_P139845	Cyp3a73	cytochrome P450, family 3, subfamily a, polypeptide 73	0.0315092	-1.78709	-2.00285	-1.5051	2.8856
A_64_P126493	Crem	cAMP responsive element modulator	0.0090378	-1.7951	-1.55926	1.33272	1.90527
A_44_P638290	Zfp467	zinc finger protein 467	0.0184042	-1.80347	-1.48734	1.61589
A_64_P107524	Ptk6	PTK6 protein tyrosine kinase 6	0	-1.80908	-1.55275	-1.27886	1.66964
A_44_P500882	Fgl1	fibrinogen-like 1	0.0315092	-1.8178	-2.22753	1.76433
A_64_P378394	A1i3	alpha-1-inhibitor III	0.0426845	-1.84756	-1.66302	1.45338
A_44_P128007	Slco2b1	solute carrier organic anion transporter family, member 2b1	0	-1.94288	-1.92777	1.32178
A_64_P044762	Srms	src-related kinase lacking C-terminal regulatory tyrosine and N-terminal myristylation sites	0.0315092	-2.00567	-3.01873	1.50307	2.00335
A_64_P017535	LOC685767,	similar to Gene model 609; similar to OX-2 membrane glycoprotein precursor (MRC OX-2 antigen) (CD200 antigen)	0	-2.02095	-1.51641	1.02296
A_64_P158940	Wsb1	WD repeat and SOCS box-containing 1	0.0480669	-2.02584	-2.59076	1.72603	-1.63131
A_64_P053666	Aox3	aldehyde oxidase 3	0.0362808	-2.37089	-2.00084	1.42241
A_64_P136894	Omd	osteomodulin	0.0362808	-2.37667	-1.93401	1.12159	10.1568
A_44_P351252	Olr1353	olfactory receptor 1353	0.0426845	-2.55853	-1.7022	1.08201	5.1064
A_44_P313542	Sgk1	serum/glucocorticoid regulated kinase 1	0	-2.67385	-2.61383	2.16863	2.22376
A_43_P11044	G0s2	G0/G1switch 2	0.0138662	-2.71455	-2.39896	1.32222	2.2117
A_64_P106563	Ltc4s	leukotriene C4 synthase	0	-2.72112	-1.99246	1.78642	4.28177
A_42_P585995	Nim1	serine/threonine-protein kinase NIM1	0.048979	-2.74976	-1.93317	1.59489	10.7676
A_64_P037631	Ar	androgen receptor	0	-2.81744	-2.512	2.09342	4.91141
A_44_P154040	Nox4	NADPH oxidase 4	0.0281176	-3.017	-2.09152	1.49439	3.95493
A_64_P064516	Kcnip1	Kv channel-interacting protein 1	0.0362808	-3.35426	-2.0287	1.13973	5.92556
A_64_P068252	Fam179a	family with sequence similarity 179, member A	0	-3.43522	-2.59807	1.2235	3.98354
A_64_P101628	Hsd3b5	hydroxy-delta-5-steroid dehydrogenase, 3 beta- and steroid delta-isomerase 5	0.0090378	-3.65783	-2.04757	-1.0659	56.0832
A_43_P21956	RGD1563706	similar to Zgc:92184	0	-4.49932	-2.82108	1.20184	5.83165
A_64_P058362	Cyp3a85-ps	cytochrome P450, family 3, subfamily a, polypeptide 85, pseudogene	0.0138662	-5.09523	-3.40957	1.28781	151.16
A_44_P684199	Dhrs7	dehydrogenase/reductase (SDR family) member 7	0	-6.08398	-3.67719	1.06118	125.768
Note: 1.Fold change in bold font indicates significance (P<=0.05) by fruan treatment in indicated gender
2. FDR p-value indicates difference between genders
3. Fold change (furan 2 mg/kg bw) indicates male to female.
4. Fold Change of base line expression indicates the ratio of gene expresison in male to female in control group. Empty space indicates the fold change is not significant.
